# Supplementary material for: DNA Methylation Array Analysis Identifies Biological Subgroups of Cutaneous Melanoma and Reveals Extensive Differences with Benign Melanocytic Nevi
Source: Diagnostics (Basel). 2025 Feb 21;15(5):531. doi: 10.3390/diagnostics15050531 (PMC11899029; doi:10.3390/diagnostics15050531)
Supplement: Supplementary file 1 [file diagnostics-15-00531-s001.zip]

Archive with 9 entries (9 files):
- Figure S1.png
- Figure S2.png
- Figure S3.png
- Figure S4.png
- Figure S5.png
- Figure S6.png
- Supplementary Data.xlsx
- Supplementary Figure Legends.docx
- Table S1.docx
