# Supplementary material for: DNA Methylation Array Analysis Identifies Biological Subgroups of Cutaneous Melanoma and Reveals Extensive Differences with Benign Melanocytic Nevi
Source: Diagnostics (Basel). 2025 Feb 21;15(5):531. doi: 10.3390/diagnostics15050531 (PMC11899029; doi:10.3390/diagnostics15050531)
Supplement: Supplementary file 1 [file diagnostics-15-00531-s001.zip › Supplementary Data.xlsx]

## Sheet: Complete Datasets
	Complete Internal Dataset
	Sample_Name	Entity_Class	Block_Age	TNM_Tumor	Ulceration	Breslows_Depth_mm	Vitality_%	Size_mm2	Tumor_Stage	Inclusion	Exclusion_Reason		Legend
	in0085	CM	8	T2b	yes	2	20	30.1	IIA	no	poor DNA yield		Sample_Name	Identifier of the sample.
	in0121	CM	5	T4a	no	4.1	50	27.7	IIB	yes			Entity_Class	Description of the sample type (CM, MN or skin).
	in0131	CM	10	T2a	no	2	90	6.96	IB	no	poor DNA yield		Block_Age	Age of the specimen (block) in years.
	in0244	CM	11	T3b	yes	4	80	36.4	IIIA	yes			Ulceration	Ulceration status of the tumor (yes or no).
	in0292	CM	8	T3a	no	3.5	70	29.3	IIA	no	degraded DNA		Breslows_Depth	Breslow's depth of the tumor.
	in0311	CM	10	T3b	yes	4	70	54.2	IIIC	no	poor DNA yield		Vitality_%	Percentage of vital tumor cells in the macrodissected area.
	in0400	CM	13	T3a	no	3	80		IV	no	poor DNA yield		Size_mm2	Size in mm2 of the macrodissected area.
	in0442	CM	7	T4a	no	4.7	80	35.07	IIC	yes			Tumor_Stage	Tumor stage according to the TNM system.
	in0476	CM	14	T3a	no	2.4	70	3.02	IIA	no	degraded DNA		Inclusion	If the sample was included in the final cohort.
	in0496	CM	11	T3a	no	2.8	80	12.6	IIA	no	low tumor cell content		Exclusion_Reason	Reason, why the sample had to be excluded.
	in0500	CM	11	T4b	yes	5.5	80	64.6	IIC	yes
	in0522	CM	9	T4a	no	22	60	212	IIC	no	low tumor cell content
	in0551	CM	7	T3b	yes	4	80	46.1	IIB	no	low tumor cell content
	in0565	CM	9	T4b	yes	5	50	74.6	IIC	yes
	in0595	CM	7	T3a	no	30	0	277.9	IIIC	yes
	in0597	CM	9	T3a	no	3	35	6.02	III	yes
	in0628	CM	8	T4b	yes	5	70	24.31	IIIA	yes
	in0644	CM	10	T2b	yes	2	100	17.11	IIA	no	low tumor cell content
	in0654	CM	11	T4b	yes	15	60	229	IIIC	yes
	in0723	CM	8	T3b	yes	2	80	12.6	IIB	no	poor DNA yield
	in0762	CM	9	T2a	no	1.8	60	9.09	IB	no	degraded DNA
	in0837	CM	10	T2a	no	2	90	3.69	IB	no	poor DNA yield
	in0855	CM	9	T3a	no	2.1	70	12.66	IIA	no	low tumor cell content
	in1017	CM	13	T4a	no	9	80	18.2	III	no	degraded DNA
	in1057	CM	9	T3b	yes	2.2	80	8.68	IIB	no	poor DNA yield
	in1126	CM	8	T3a	no	2.2	60	10.37	IIA	no	poor DNA yield
	in1135	CM	9	T3b	yes	2.1	80	6.97	IIB	no	poor DNA yield
	in1196	CM	10	T3a	no	2.3	50	19.97	IIA	no	low tumor cell content
	in1208	CM	8	T3b	yes	2.2	60	1.87	IIIA	no	poor DNA yield
	in1237	CM	9	T3a	no	2.2	80	3.58	IIA	no	degraded DNA
	in1271	CM	7	T4b	yes	6	70	74.5	IV	no	poor DNA yield
	in1299	CM	8	T2a	no	2	70	20.2	IB	no	degraded DNA
	in1344	CM	8	T3a	no	3	70	14.8	IIA	no	poor DNA yield
	in1394	CM	10	T3b	yes	3.5	60	14.4	IIIC	no	poor DNA yield
	in1464	CM	11	T3a	no	2.7	60	7.83	IIA	no	poor DNA yield
	in1554	CM	9	T3b	yes	3	70	29.4	IIB	no	degraded DNA
	in1562	CM	8	T3b	yes	3.5	70	17.5	IIB	yes
	in1644	CM	14	T4a	no	10	90	24	IIIC	no	degraded DNA
	in1699	CM	10	T4a	no	6	70	49.9	IIB	no	poor DNA yield
	in1795	CM	9	T3a	no	2.5	80	9.77	IIA	no	poor DNA yield
	in3002	MN	5							yes
	in3003	MN	5							yes
	in3004	MN	6							yes
	in3008	MN	10							yes
	in3012	MN	12							no	poor DNA yield
	in4001	Skin	0							yes
	in4002	Skin	0							yes
	in4003	Skin	0							yes
	in4004	Skin	0							yes
	in4006	Skin	0							yes
	in4007	Skin	0							yes
	in4008	Skin	0							yes
	in4009	Skin	0							yes
	in4010	Skin	0							yes
	in4011	Skin	0							yes
	in4012	Skin	0							yes
	in5001	MN	14							no	poor DNA yield
	in5003	MN	12							no	poor DNA yield
	in5004	MN	11							no	poor DNA yield
	in5005	MN	10							yes
	in5006	MN	10							no	poor DNA yield
	in5008	MN	8							no	poor DNA yield
	in5009	MN	7							no	degraded DNA
	in5010	MN	5							no	poor DNA yield
	in5011	MN	5							yes
	in5012	MN	5							yes
	in5013	MN	10							no	degraded DNA
	in5015	MN	13							no	poor DNA yield
	in5016	MN	12							no	poor DNA yield
	in5017	MN	10							no	poor DNA yield
	in5018	MN	10							no	poor DNA yield
	in5019	MN	9							no	degraded DNA
	in5020	MN	7							no	poor DNA yield
	in5101	MN	16							no	poor DNA yield
	in5102	MN	16							no	degraded DNA
	in5103	MN	16							no	poor DNA yield
	in5104	MN	15							no	poor DNA yield
	in5105	MN	15							no	poor DNA yield
	in5106	MN	15							no	poor DNA yield
	in5107	MN	15							no	low tumor cell content
	in5108	MN	14							no	degraded DNA
	in5109	MN	14							no	poor DNA yield
	in5110	MN	14							no	poor DNA yield
	in5111	MN	13							no	poor DNA yield
	in5112	MN	13							no	degraded DNA
	in5113	MN	13							no	poor DNA yield
	in5114	MN	12							no	poor DNA yield
	in5115	MN	12							yes
	in5116	MN	12							no	poor DNA yield
	in5117	MN	12							no	low tumor cell content
	in5118	MN	12							no	poor DNA yield
	in5119	MN	11							no	poor DNA yield
	in5120	MN	11							no	low tumor cell content
	in5122	MN	11							no	low tumor cell content
	in5123	MN	11							no	low tumor cell content
	in5124	MN	11							no	poor DNA yield
	in5126	MN	10							no	low tumor cell content
	in5127	MN	10							no	poor DNA yield
	in5128	MN	10							no	poor DNA yield
	in5130	MN	9							no	poor DNA yield
	in5131	MN	9							no	poor DNA yield
	in5132	MN	8							no	degraded DNA
	in5133	MN	8							yes
	in5134	MN	8							yes
	in5135	MN	7							no	poor DNA yield
	in5136	MN	7							yes
	in5138	MN	7							no	poor DNA yield
	in6001	CM	9	T3b	yes	4.5	20		IV	no	poor DNA yield
	in6002	CM	5	T2b	yes	2	90	73.5	IIIB	yes
	in6003	CM	6	T2a	no	2	20	6.28	IV	no	poor DNA yield
	in6004	CM	4	T4b	yes	6	75	37.6	IIIC	no	poor DNA yield
	in6005	CM	11	T3a	no	2.4	15	12.614	IV	no	low tumor cell content
	in6007	CM	2	T3b	yes	3	80	20.9	IIIC	yes
	in6008	CM	4	T4b	yes	4	80	35.6	IIIC	yes
	in6009	CM	1	T3b	yes	2.3	25	49	IIB	yes
	in6011	CM	1	T4b	yes	4.5	40	22.1	IV	yes
	in6012	CM	1	T4b	yes	4.2	70	8.52	IIIC	yes
	in6013	CM	1	T2b	yes	1.6	40	7.24	IIA	no	poor DNA yield
	in6014	CM	1	T4b	yes	5	90	6.4	IIC	yes
	in6015	CM	1	T2a	no	2	30	5.24	IIIB	no	poor DNA yield
	in6016	CM	1	T2b	yes	1.9	60	37.16	IV	yes
	in6017	CM	1	T4b	yes	7	80	219.8	IV	yes
	in6018	CM	0	T4a	no	10	20	66.7	IIB	no	low tumor cell content
	Samples used from Pradhan et al. Cancers, 2019
	Sample_Name	Entity_Class								Inclusion	Exclusion_Reason
	AN1	MN								yes
	AN2	MN								yes
	AN3	MN								no	low tumor cell content
	NALM1	CM								no	wrong location
	NALM2	CM								yes
	NALM3	CM								no	low tumor cell content
	NALM4	CM								no	degraded DNA
	NALM5	CM								no	low tumor cell content
	NALM6	CM								no	low tumor cell content
	NALM7	CM								yes
	NALM8	CM								yes
	NALM9	CM								yes
	PALM1	CM								yes
	PALM10	CM								yes
	PALM11	CM								yes
	PALM12	CM								yes
	PALM13	CM								yes
	PALM14	CM								yes
	PALM15	CM								no	low tumor cell content
	PALM16	CM								yes
	PALM17	CM								yes
	PALM19	CM								yes
	PALM2	CM								no	low tumor cell content
	PALM20	CM								no	degraded DNA
	PALM22	CM								yes
	PALM23	CM								yes
	PALM25	CM								yes
	PALM26	CM								no	degraded DNA
	PALM4	CM								yes
	PALM5	CM								no	degraded DNA
	PALM6	CM								no	degraded DNA
	PALM7	CM								no	degraded DNA
	PALM8	CM								no	degraded DNA
	PALM9	CM								yes
	PCM1	CM								yes
	PCM10	CM								yes
	PCM11	CM								no	degraded DNA
	PCM12	CM								no	degraded DNA
	PCM2	CM								no	degraded DNA
	PCM4	CM								no	degraded DNA
	PCM5	CM								no	degraded DNA
	PCM7	CM								yes
	PCM9	CM								no	degraded DNA

## Sheet: Final cohort
	Final Internal Dataset
	Sample_Name	Entity_Class	Entity	Localization_Region	Localization_Exact	Gender	Date_Diagnosis	Age_Diagnosis	Altitude	TNM_Tumor	TNM_LN	TNM_Metastasis	Stage_TNM	Breslows_Depth	Ulceration	Status	Date_Death	Survival_Years		Legend
	in0121	CM	Nodular melanoma	Body	Chest	M	2015-02-01	86.9699	574	T4a	N0	M0	IIB	4.1	no	dead	2017-09-16	2.61918		Sample_Name	Identifier of the sample.
	in0244	CM	Lentigo maligna melanoma	Head or neck	Scalp	M	2011-12-01	72	574	T3b	N1a	M0	IIA	4	yes	dead	2013-05-15	1.5		Entity_Class	Description of the sample type (CM, MN or skin).
	in0442	CM	Nodular melanoma	Head or neck	Face	F	2013-02-01	94.0712	574	T4a	N0	M0	IIC	4.7	no	dead	2015-11-04	2.71781		Entity	More detailed description of the sample including histological subtype, when available.
	in0500	CM	Superficial spreading melanoma	Extremities	Leg	F	2011-03-01	96	634	T4b	N0	M0	IIC	5.5	yes	dead	2012-10-09	1.6		Localization_Region	Region of localization site of the lesion/control skin (Head or neck, body, extremities, acral).
	in0565	CM	Nodular melanoma	Body	Chest	M	2013-11-01	94	574	T4b	N0	M0	IIC	5	yes	dead	2014-02-01	0.3		Localization_Exact	More exact localization of the lesion/control skin.
	in0595	CM	Nodular melanoma	Extremities	Arm	F	2013-08-01	70.7726	632	T3a	N3	M0	IIIC	30	no	dead	2015-05-14	1.70685		Gender	Gender/sex of the patient/donor.
	in0597	CM	Acral desmoplastic melanoma	Acral	Hand	M	2011-10-01	60.7123	1242	T3a	N1a	M0	III	3	no	alive		alive		Date_Diagnosis	Date of diagnosis.
	in0628	CM	Superficial spreading melanoma	Body	Leg	F	2014-04-01	31	964	T4b	N2a	M0	IIIA	5	yes	dead	2019-02-19	4.9		Age_Diagnosis	Age at diagnosis.
	in0654	CM	Nodular melanoma	Head or neck	Neck	M	2011-04-01	57	736	T4b	N2b	M0	IIIC	15	yes	dead	2011-12-24	0.7		Altitude	Altitude of residence of the patient in metres.
	in1562	CM	Nodular melanoma	Extremities	Leg	F	2012-03-07	47.8356	574	T3b	N0	M0	IIB	3.5	yes	alive		alive		TNM_Tumor	Tumor size according to the TNM system.
	in3002	MN	Dermal nevus	Head or neck	Neck	F	2015-03-01	31								alive		alive		TNM_LN	Lymphnode status according to the TNM system.
	in3003	MN	Dermal nevus	Body	Back	F	2015-02-01	25.8384								alive		alive		TNM_Metastasis	Metastasis status according to the TNM system.
	in3004	MN	Dermal nevus	Head or neck	Face	F	2014-08-01	24.3452								alive		alive		Stage_TNM	Tumor stage according to the TNM system.
	in3008	MN	Dermal nevus	Body	Hip	M	2010-06-01	27.7781								alive		alive		Breslows_Depth	Breslow's depth of the primary tumor.
	in4001	Skin	Skin	Body	Chest	F														Ulceration	Ulceration status.
	in4002	Skin	Skin	Head or neck	Face	F														Status	Status (alive/dead) at date of the data collection (April 2022).
	in4003	Skin	Skin	Head or neck	Face	M														Date_Death	Date of death.
	in4004	Skin	Skin	Head or neck	Face	M														Survival_Years	Survival in years.
	in4006	Skin	Skin	Head or neck	Scalp	F
	in4007	Skin	Skin	Head or neck	Face	F
	in4008	Skin	Skin	Head or neck	Face	F
	in4009	Skin	Skin	Head or neck	Face	M
	in4010	Skin	Skin	Head or neck	Face	M
	in4011	Skin	Skin	Head or neck	Scalp	F
	in4012	Skin	Skin	Extremities	Arm	M
	in5005	MN	Compound nevus	Extremities	Leg	M	2010-12-01	47.9397								alive		alive
	in5011	MN	Compound nevus	Extremities	Leg	M	2015-12-01	16.1918								alive		alive
	in5012	MN	Compound nevus	Head or neck	Face	M	2015-12-01	50.9534								alive		alive
	in5115	MN	Compound nevus	Body	Hip	M	2010-12-01	34								alive		alive
	in5133	MN	Compound nevus	Body	Shoulder	F	2014-12-01	52								alive		alive
	in5134	MN	Compound nevus	Body	Shoulder	F	2014-12-01	43								alive		alive
	in5136	MN	Compound nevus	Body	Back	M	2015-12-01	22								alive		alive
	in6002	CM	Spindle cell melanoma	Body	Shoulder	M	2016-01-01	72	880	T2b	N1b	M0	IIIB	2	yes	alive		alive
	in6007	CM	Nodular melanoma	Extremities	Leg	F	2019-11-01	87	476	T3b	N1c	M0	IIIC	3	yes	alive		alive
	in6008	CM	Nodular melanoma	Extremities	Leg	F	2017-09-01	74.3288	1087	T4b	N1c	M0	IIIC	4	yes	alive		alive
	in6009	CM	Acral lentiginous melanoma	Acral	Foot	M	2019-12-11	61.0027	511	T3b	N0	M0	IIB	2.3	yes	alive		alive
	in6011	CM	Spindle cell melanoma	Acral	Hand	M	2020-05-01	77	605	T4b	N2a	M1c	IV	4.5	yes	dead	2020-11-17	0.5
	in6012	CM	Acral lentiginous melanoma	Acral	Foot	M	2020-06-01	72.8658	574	T4b	N1a	M0	IIIC	4.2	yes	alive		alive
	in6014	CM	Acral lentiginous melanoma	Acral	Hand	F	2020-08-01	74.1342	510	T4b	N0	M0	IIC	5	yes	alive		alive
	in6016	CM	Superficial spreading melanoma	Extremities	Arm	F	2020-08-01	82	574	T2b	N1b	M1d	IV	1.9	yes	dead	2021-05-18	0.8
	in6017	CM	Acral lentiginous melanoma	Acral	Foot	F	2020-10-01	79.5123	1258	T4b	N2b	M1a	IV	7	yes	alive		alive

## Sheet: Mutations
	Overview of All Found Mutations Classified as Pathogenic, Likely Pathogenic or Unclear Significance (CM & MN)
	Sample_Name	Chromosome	Position	Ref	Alt	Gene	Transcript	Exon	Variant_Read_Frequency	Alt_Allele_Depth	Total_Read_Depth	Quality	HGVSC	HGVSP	Consequence	Sift_Prediction	PolyPhen_Prediction	GnomAD_NFE	ClinVar	COSMIC	MyCancerGenome	Classification		Legend
	in0121	23	129147364	C	T	BCORL1	NM_001184772.2	3/13	1	158	158	1315	c.616C>T	p.(Pro206Ser)	missense_variant	tolerated - low confidence	possibly damaging	not reported	not reported	not reported	not reported	uncertain significance		Sample_Name	Identifier of the sample.
	in0121	7	140453136	AC	TT	BRAF	NM_004333.4	15/18	0.68	323	477	631	c.1798_1799delinsAA	p.(Val600Lys)	missense_variant	deleterious	probably damaging	not reported	reported (diverse interpretations)	strong evidence	strong evidence	pathogenic		Chromosome
	in0121	9	21971186	G	A	CDKN2A	NM_000077.4	2/3	0.712406	379	532	1362	c.172C>T	p.(Arg58Ter)	stop_gained	not calculated	not calculated	not reported	pathogenic (few entries)	strong evidence	strong evidence	pathogenic		Position	Chromosomal location of the variant (hg19).
	in0121	10	89693003	-	A	PTEN	NM_000314.6	5/9	0.475177	67	141	175	c.491dup	p.(Val166SerfsTer14)	frameshift_variant	not calculated	not calculated	not reported	not reported	evidence	strong evidence	pathogenic		Ref	Reference genotype.
	in0121	1	152058558	C	T	TCHHL1	NM_001008536.1	3/3	0.433099	123	284	411	c.1600G>A	p.(Asp534Asn)	missense_variant	deleterious	benign	not reported	not reported	not reported	not reported	uncertain significance		Alt	Mutation genotype.
	in0244	7	140453136	AC	TT	BRAF	NM_004333.4	15/18	0.49	232	476	895	c.1798_1799delinsAA	p.(Val600Lys)	missense_variant	deleterious	probably damaging	not reported	reported (diverse interpretations)	strong evidence	strong evidence	pathogenic		Gene	Gene identifier.
	in0244	5	112175936	C	T	APC	NM_000038.5	16/16	0.598305	353	590	1192	c.4645C>T	p.(Gln1549Ter)	stop_gained	not calculated	not calculated	rot reported	uncertain significance; pathogenic (few entries)	weak evidence	not reported	pathogenic		Transcript	RefSeq transcript used for annotation.
	in0244	4	106156729	C	T	TET2	NM_001127208.2	3/11	0.384311	583	1517	1880	c.1630C>T	p.(Arg544Ter)	stop_gained	not calculated	not calculated	1.8e-05	not reported	evidence	evidence	pathogenic		Exon	Exon of the transcript.
	in0244	2	25458628	G	A	DNMT3A	NM_175629.2	22/23	0.402948	492	1221	1589	c.2545C>T	p.(Pro849Ser)	missense_variant	deleterious	probably damaging	not reported	not reported	not reported	not reported	uncertain significance; likely pathogenic		Variant_Read_Frequency	Frequency of the mutation.
	in0244	3	37070351	C	T	MLH1	NM_000249.3	13/19	0.334842	370	1105	1182	c.1486C>T	p.(Pro496Ser)	missense_variant	deleterious	benign	not reported	not reported	not reported	not reported	uncertain significance		Alt_Allele_Depth	Number of reads with mutation.
	in0244	7	116339370	C	T	MET	NM_001127500.2	2/21	0.259388	449	1731	1369	c.232C>T	p.(Leu78Phe)	missense_variant	deleterious	probably damaging	not reported	not reported	not reported	not reported	uncertain significance; likely pathogenic		Total_Read_Depth	Total read depth at the locus.
	in0244	9	21971120	G	A	CDKN2A	NM_000077.4	2/3	0.446602	368	824	1092	c.238C>T	p.(Arg80Ter)	stop_gained	not calculated	not calculated	not reported	likely pathogenic; pathogenic (few entries)	strong evidence	strong evidence	pathogenic		Quality	Phred-scaled quality score.
	in0244	9	21971170	A	C	CDKN2A	NM_000077.4	2/3	0.378509	391	1033	1259	c.188T>G	p.(Leu63Arg)	missense_variant	deleterious	probably damaging	not reported	not reported	weak evidence	not reported	uncertain significance; likely pathogenic		HGVSC	Nomenclature on cDNA level according to HGVS.
	in0244	17	37883182	G	C	ERBB2	NM_004448.3	25/27	0.475059	600	1263	2011	c.3085G>C	p.(Gly1029Arg)	missense_variant	deleterious	benign	not reported	not reported	not reported	not reported	uncertain significance		HGVSP	Nomenclature on protein level according to HGVS.
	in0244	22	30035142	C	T	NF2	NM_000268.3	3/16	0.393401	310	788	1008	c.304C>T	p.(Pro102Ser)	missense_variant	deleterious	probably damaging	not reported	not reported	not reported	not reported	uncertain significance; likely pathogenic		Consequence	Consequence on protein level of the mutation.
	in0244	2	198267710	C	T	SF3B1	NM_012433.3	13/25	0.361979	139	384	444	c.1769G>A	p.(Arg590Lys)	missense_variant	deleterious	probably damaging	not reported	not reported	weak evidence	not reported	uncertain significance; likely pathogenic		Sift_Prediction	Prediction of pathogenecity of missense mutations by SIFT.
	in0244	3	142184042	G	A	ATR	NM_001184.3	41/47	0.398438	102	256	335	c.6938C>T	p.(Ser2313Phe)	missense_variant	deleterious	benign	not reported	not reported	not reported	not reported	uncertain significance		PolyPhen_Prediction	Prediction of pathogenecity of missense mutations by PolyPhen2.
	in0244	6	106536278	C	T	PRDM1	NM_001198.3	2/7	0.399554	537	1344	1758	c.245C>T	p.(Ser82Phe)	missense_variant	deleterious	probably damaging	not reported	not reported	not reported	not reported	uncertain significance; likely pathogenic		GnomAD_NFE	Minor allel frequency of the variant in the non-finish european population in GnomAD.
	in0244	9	8636738	C	T	PTPRD	NM_002839.3	13/46	0.433294	367	847	1222	c.171G>A	p.(Trp57Ter)	stop_gained	not calculated	not calculated	not reported	not reported	not reported	not reported	pathogenic		ClinVar	Evidence about the mutation in ClinVar (April 2022).
	in0244	9	37020789	C	T	PAX5	NM_016734.2	2/10	0.397678	548	1378	1781	c.56G>A	p.(Gly19Glu)	missense_variant	deleterious	possibly damaging	not reported	not reported	not reported	not reported	uncertain significance; likely pathogenic		COSMIC	Evidence about the mutation in COSMIC (April 2022).
	in0244	12	46242662	C	T	ARID2	NM_152641.3	13/21	0.369231	120	325	389	c.1624C>T	p.(Arg542Ter)	stop_gained	not calculated	not calculated	not reported	not reported	evidence	evidence	pathogenic		MyCancerGenome	Evidence about the mutation in MyCancerGenome (April 2022).
	in0244	15	45007901	TAAGT	-	B2M	NM_004048.2	1/4	0.685512	194	283	793	c.346+2_346+6del	p.?	splice_donor_variant	not calculated	not calculated	not reported	not reported	not reported	evidence	pathogenic		Classification	Final classification of the mutation according to database evicende; reclassification of VUS according to in silico predictions.
	in0244	16	3843528	C	A	CREBBP	NM_004380.2	4/31	0.366837	573	1562	1850	c.1075G>T	p.(Val359Phe)	missense_variant	deleterious	probably damaging	not reported	not reported	not reported	not reported	uncertain significance; likely pathogenic
	in0442	13	48955566	T	G	RB1	NM_000321.2	17/27	0.356322	62	174	198	c.1682T>G	p.(Leu561Arg)	missense_variant	tolerated	probably damaging	not reported	not reported	not reported	not reported	uncertain significance
	in0442	1	27088788	-	G	ARID1A	NM_006015.4	7/20	0.38343	199	519	483	c.2402dup	p.(Gln802SerfsTer15)	frameshift_variant	not calculated	not calculated	not reported	not reported	not reported	not reported	pathogenic
	in0442	4	106197443	C	T	TET2	NM_001127208.2	11/11	0.365796	154	421	500	c.5776C>T	p.(Arg1926Cys)	missense_variant	deleterious	probably damaging	not reported	not reported	not reported	weak evidence	uncertain significance; likely pathogenic
	in0442	7	2959121	C	T	CARD11	NM_032415.5	18/25	0.271111	244	900	756	c.2395G>A	p.(Asp799Asn)	missense_variant	deleterious	possibly damaging	not reported	not reported	weak evidence	weak evidence	uncertain significance; likely pathogenic
	in0442	7	116435978	G	A	MET	NM_001127500.2	21/21	0.390909	129	330	411	c.4027G>A	p.(Glu1343Lys)	missense_variant	deleterious	possibly damaging	not reported	uncertain signifance (few entries)	weak evidence	not reported	uncertain significance; likely pathogenic
	in0442	9	21971096	C	A	CDKN2A	NM_000077.4	2/3	0.718072	298	415	1078	c.262G>T	p.(Glu88Ter)	stop_gained	not calculated	not calculated	not reported	pathogenic; likely pathogenic; uncertain significance (few entries)	evidence	not reported	pathogenic
	in0442	9	80343487	G	A	GNAQ	NM_002072.4	6/7	0.543624	81	149	283	c.832C>T	p.(Leu278Phe)	missense_variant	deleterious	possibly damaging	not reported	not reported	not reported	not reported	uncertain significance; likely pathogenic
	in0442	16	81965117	G	A	PLCG2	NM_002661.4	25/33	0.379828	177	466	576	c.2597G>A	p.(Gly866Glu)	missense_variant	deleterious	probably damaging	not reported	not reported	not reported	not reported	uncertain significance; likely pathogenic
	in0442	1	2492097	-	C	TNFRSF14	NM_003820.3	5/8	0.395307	219	554	527	c.500dup	p.(Thr169AspfsTer65)	frameshift_variant	not calculated	not calculated	1.8e-05	not reported	not reported	not reported	pathogenic
	in0442	3	141235216	C	T	RASA2	NM_001303246.1	3/25	0.346821	60	173	194	c.298C>T	p.(Gln100Ter)	stop_gained	not calculated	not calculated	not reported	not reported	not reported	not reported	pathogenic
	in0442	3	141331132	CC	TT	RASA2	NM_001303246.1	25/25	0.26	29	114	101	c.2539_2540delinsTT	p.(Pro847Leu)	missense_variant	not calculated	not calculated	not reported	not reported	not reported	not reported	uncertain significance
	in0442	6	44233380	C	T	NFKBIE	NM_004556.2	1/6	0.62268	302	485	1060	c.121G>A	p.(Gly41Arg)	missense_variant	not calculated	possibly damaging	not reported	not reported	not reported	not reported	uncertain significance
	in0442	17	29483134	T	-	NF1	NM_001042492.2	2/58	0.5	54	108	167	c.195del	p.(Asn66ThrfsTer3)	frameshift_variant	not calculated	not calculated	not reported	not reported	not reported	not reported	pathogenic
	in0442	23	15349731	G	A	PIGA	NM_002641.3	2/6	0.354108	125	353	400	c.322C>T	p.(His108Tyr)	missense_variant	tolerated	possibly damaging	not reported	not reported	not reported	not reported	uncertain significance
	in0500	5	112176784	A	T	APC	NM_000038.5	16/16	0.128205	25	195	67	c.5493A>T	p.(Glu1831Asp)	missense_variant	tolerated	probably damaging	not reported	not reported	not reported	not reported	uncertain significance
	in0500	18	42530797	C	G	SETBP1	NM_015559.2	4/6	0.466307	173	371	582	c.1492C>G	p.(Arg498Gly)	missense_variant	deleterious	benign	7.7e-05	not reported	not reported	not reported	uncertain significance
	in0565	7	140453136	A	T	BRAF	NM_004333.4	15/18	0.378453	137	362	444	c.1799T>A	p.(Val600Glu)	missense_variant	deleterious	probably damaging	not reported	pathogenic; likely pathogenic (many entries)	strong evidence	strong evidence	pathogenic
	in0565	9	21971138	C	T	CDKN2A	NM_000077.4	2/3	0.742924	315	424	1121	c.220G>A	p.(Asp74Asn)	missense_variant	deleterious	probably damaging	not reported	uncertain significance (few entries)	weak evidence	evidence	likely pathogenic
	in0565	7	151859768	G	A	KMT2C	NM_170606.2	43/59	0.375773	304	809	943	c.10894C>T	p.(Pro3632Ser)	missense_variant	deleterious	probably damaging	not reported	not reported	not reported	not reported	uncertain significance; likely pathogenic
	in0565	20	31023751	C	T	ASXL1	NM_015338.5	13/13	0.412121	340	825	1127	c.3236C>T	p.(Ser1079Phe)	missense_variant	deleterious	probably damaging	not reported	not reported	not reported	weak evidence	uncertain significance; likely pathogenic
	in0595	1	115256530	G	T	NRAS	NM_002524.4	3/7	0.542986	120	221	410	c.181C>A	p.(Gln61Lys)	missense_variant	deleterious	possibly damaging	not reported	pathogenic; uncertain significance (many entries)	strong evidence	strong evidence	pathogenic
	in0595	2	29446248	C	T	ALK	NM_004304.4	20/29	0.35989	131	364	429	c.3319G>A	p.(Asp1107Asn)	missense_variant	deleterious	benign	not reported	not reported	not reported	not reported	uncertain significance
	in0595	2	29451812	C	T	ALK	NM_004304.4	16/29	0.372727	41	110	132	c.2753G>A	p.(Arg918Lys)	missense_variant	tolerated	possibly damaging	not reported	not reported	not reported	not reported	uncertain significance
	in0595	17	37866705	TC	AA	ERBB2	NM_004448.3	7/27	0.37	62	168	232	c.872_873delinsAA	p.(Phe291Ter)	stop_gained	not calculated	not calculated	not reported	not reported	not reported	not reported	pathogenic
	in0595	1	152059095	C	T	TCHHL1	NM_001008536.1	3/3	0.414062	106	256	352	c.1063G>A	p.(Asp355Asn)	missense_variant	tolerated	possibly damaging	not reported	not reported	not reported	not reported	uncertain significance
	in0597	16	11349187	-	GGGGCC	SOCS1	NM_003745.1	2/2	0.311355	85	273	335	c.144_149dup	p.(Ala49_Pro50dup)	inframe_insertion	not calculated	not calculated	not reported	not reported	not reported	evidence	uncertain significance
	in0628	7	140453136	A	T	BRAF	NM_004333.4	15/18	0.575718	441	766	1528	c.1799T>A	p.(Val600Glu)	missense_variant	deleterious	probably damaging	not reported	pathogenic; likely pathogenic (many entries)	strong evidence	strong evidence	pathogenic
	in0628	7	116411924	G	C	MET	NM_001127500.2	14/21	0.363636	228	627	720	c.2963G>C	p.(Arg988Pro)	missense_variant	tolerated	possibly damaging	not reported	not reported	not reported	not reported	uncertain significance
	in0628	1	43805713	C	T	MPL	NM_005373.2	5/12	0.868064	704	811	2647	c.769C>T	p.(Arg257Cys)	missense_variant	deleterious	probably damaging	8.6e-05	likely pathogenic; pathogenic (few entries)	weak evidence	evidence	pathogenic
	in0628	3	138664891	GCT	-	FOXL2	NM_023067.3	1/1	0.140351	32	228	95	c.672_674del	p.(Ala234del)	inframe_deletion	not calculated	not calculated	0.0011	not reported	weak evidence	evidence	likely pathogenic
	in0654	7	140453136	A	T	BRAF	NM_004333.4	15/18	0.545455	252	462	863	c.1799T>A	p.(Val600Glu)	missense_variant	deleterious	probably damaging	not reported	pathogenic; likely pathogenic (many entries)	strong evidence	strong evidence	pathogenic
	in0654	17	7577548	C	T	TP53	NM_000546.5	7/11	0.673759	1140	1692	4066	c.733G>A	p.(Gly245Ser)	missense_variant	deleterious	probably damaging	not reported	likely pathogenic; pathogenic (many entries)	strong evidence	strong evidence	pathogenic
	in0654	10	89692905	G	C	PTEN	NM_000314.6	5/9	0.537994	177	329	592	c.389G>C	p.(Arg130Pro)	missense_variant	deleterious	probably damaging	not reported	likely pathogenic; pathogenic (many entries)	evidence	evidence	pathogenic
	in0654	17	7579391	G	A	TP53	NM_000546.5	4/11	0.100575	140	1392	363	c.296C>T	p.(Ser99Phe)	missense_variant	deleterious	probably damaging	not reported	uncertain significance (one entry)	weak evidence	not reported	uncertain significance; likely pathogenic
	in0654	9	5921697	AAT	-	KIAA2026	NM_001017969.2	8/8	0.451087	332	736	1257	c.4297_4299del	p.(Ile1433del)	inframe_deletion	not calculated	not calculated	0.0018	not reported	not reported	not reported	uncertain significance
	in0654	12	58145055	C	G	CDK4	NM_000075.3	3/8	0.357852	613	1713	1961	c.289G>C	p.(Asp97His)	missense_variant	deleterious	benign	not reported	uncertain significance (one entry)	not reported	not reported	uncertain significance
	in0654	15	45003788	T	-	B2M	NM_004048.2	1/4	0.614807	573	932	1824	c.46del	p.(Ser16LeufsTer28)	frameshift_variant	not calculated	not calculated	not reported	not reported	not reported	not reported	pathogenic
	in1562	1	115256530	G	T	NRAS	NM_002524.4	3/7	0.382353	65	170	210	c.181C>A	p.(Gln61Lys)	missense_variant	deleterious	possibly damaging	not reported	pathogenic; uncertain significance (many entries)	strong evidence	strong evidence	pathogenic
	in1562	5	112173313	G	C	APC	NM_000038.5	16/16	0.446602	46	103	154	c.2022G>C	p.(Leu674Phe)	missense_variant	deleterious	probably damaging	not reported	not reported	weak evidence	not reported	uncertain significance; likely pathogenic
	in1562	5	112173556	G	C	APC	NM_000038.5	16/16	0.466102	55	118	184	c.2265G>C	p.(Arg755Ser)	missense_variant	deleterious	probably damaging	not reported	not reported	not reported	not reported	uncertain significance; likely pathogenic
	in1562	5	112173611	G	C	APC	NM_000038.5	16/16	0.475248	48	101	163	c.2320G>C	p.(Asp774His)	missense_variant	deleterious	probably damaging	not reported	uncertain significance (few entries)	not reported	not reported	uncertain significance; likely pathogenic
	in1562	5	112173836	G	C	APC	NM_000038.5	16/16	0.447619	47	105	158	c.2545G>C	p.(Asp849His)	missense_variant	deleterious	probably damaging	not reported	not reported	not reported	not reported	uncertain significance; likely pathogenic
	in1562	9	8518322	G	A	PTPRD	NM_002839.3	21/46	0.601504	80	133	285	c.1069C>T	p.(Gln357Ter)	stop_gained	not calculated	not calculated	not reported	not reported	not reported	not reported	pathogenic
	in3002	7	140453136	A	T	BRAF	NM_004333.4	15/18	0.222363	175	787	519	c.1799T>A	p.(Val600Glu)	missense_variant	deleterious	probably damaging	not reported	pathogenic; likely pathogenic (many entries)	strong evidence	strong evidence	pathogenic
	in3003	7	140453136	A	T	BRAF	NM_004333.4	15/18	0.355357	199	560	643	c.1799T>A	p.(Val600Glu)	missense_variant	deleterious	probably damaging	not reported	pathogenic; likely pathogenic (many entries)	strong evidence	strong evidence	pathogenic
	in3003	1	27023377	-	CGCCGC	ARID1A	NM_006015.4	1/20	0.442308	69	156	218	c.489_494dup	p.(Ala166_Ala167dup)	inframe_insertion	not calculated	not calculated	not reported	uncertain significance; benign (few entries)	not reported	not reported	uncertain significance
	in3003	9	127951878	G	-	PPP6C	NM_001123355.1	1/8	0.47619	120	252	354	c.120del	p.(Ala41ProfsTer20)	frameshift_variant	not calculated	not calculated	not reported	not reported	not reported	not reported	pathogenic
	in3003	18	42531572	C	T	SETBP1	NM_015559.2	4/6	0.527331	164	311	569	c.2267C>T	p.(Pro756Leu)	missense_variant	tolerated	possibly damaging	0.0003	uncertain significance; likely benign (few entries)	not reported	not reported	uncertain significance
	in3004	7	140453136	A	T	BRAF	NM_004333.4	15/18	0.246914	20	81	61	c.1799T>A	p.(Val600Glu)	missense_variant	deleterious	probably damaging	not reported	pathogenic; likely pathogenic (many entries)	strong evidence	strong evidence	pathogenic
	in3008	7	140453136	A	T	BRAF	NM_004333.4	15/18	0.270349	93	344	285	c.1799T>A	p.(Val600Glu)	missense_variant	deleterious	probably damaging	not reported	pathogenic; likely pathogenic (many entries)	strong evidence	strong evidence	pathogenic
	in5005	1	115256530	G	T	NRAS	NM_002524.4	3/7	0.21164	40	189	117	c.181C>A	p.(Gln61Lys)	missense_variant	deleterious	possibly damaging	not reported	uncertain significance; pathogenic (many entries)	strong evidence	strong evidence	pathogenic
	in5005	7	140453136	A	T	BRAF	NM_004333.4	15/18	0.119403	24	201	61	c.1799T>A	p.(Val600Glu)	missense_variant	deleterious	probably damaging	not reported	pathogenic; likely pathogenic (many entries)	strong evidence	strong evidence	pathogenic
	in5011	1	115256529	T	C	NRAS	NM_002524.4	3/7	0.313916	97	309	308	c.182A>G	p.(Gln61Arg)	missense_variant	tolerated	benign	not reported	pathogenic (many entries)	strong evidence	strong evidence	pathogenic
	in5011	9	8404560	C	T	PTPRD	NM_002839.3	36/46	0.478673	202	422	690	c.4187G>A	p.(Arg1396Gln)	missense_variant	deleterious	probably damaging	8.5e-05	not reported	weak evidence	not reported	uncertain significance; likely pathogenic
	in5011	12	111885263	A	T	SH2B3	NM_005475.2	6/8	0.505222	387	766	1298	c.1151A>T	p.(Asp384Val)	missense_variant	deleterious	benign	not reported	not reported	not reported	not reported	uncertain significance
	in5012	7	140453136	A	T	BRAF	NM_004333.4	15/18	0.347578	122	351	395	c.1799T>A	p.(Val600Glu)	missense_variant	deleterious	probably damaging	not reported	pathogenic; likely pathogenic (many entries)	strong evidence	strong evidence	pathogenic
	in5115	7	140453136	A	T	BRAF	NM_004333.4	15/18	0.370149	124	335	401	c.1799T>A	p.(Val600Glu)	missense_variant	deleterious	probably damaging	not reported	pathogenic; likely pathogenic (many entries)	strong evidence	strong evidence	pathogenic
	in5115	16	11349187	GGGGCC	-	SOCS1	NM_003745.1	2/2	0.56621	124	219	478	c.144_149del	p.(Ala49_Pro50del)	inframe_deletion	not calculated	not calculated	0.0004	not reported	not reported	evidence	uncertain significance
	in5133	1	115256529	T	C	NRAS	NM_002524.4	3/7	0.262411	185	705	563	c.182A>G	p.(Gln61Arg)	missense_variant	tolerated	benign	not reported	pathogenic; likely pathogenic	strong evidence	strong evidence	pathogenic
	in5133	1	120459203	C	G	NOTCH2	NM_024408.3	34/34	0.46712	618	1323	2047	c.6142G>C	p.(Asp2048His)	missense_variant	deleterious	probably damaging	not reported	not reported	not reported	not reported	uncertain significance; likely pathogenic
	in5133	1	120468285	T	C	NOTCH2	NM_024408.3	25/34	0.502165	348	693	1170	c.4154A>G	p.(His1385Arg)	missense_variant	deleterious	benign	not reported	not reported	not reported	not reported	uncertain significance; likely pathogenic
	in5134	7	140453136	A	T	BRAF	NM_004333.4	15/18	0.222222	124	558	364	c.1799T>A	p.(Val600Glu)	missense_variant	deleterious	probably damaging	not reported	likely pathogenic; pathogenic (many entries)	strong evidence	strong evidence	pathogenic
	in5134	2	48027676	AAG	-	MSH6	NM_000179.2	4/10	0.497006	332	668	1283	c.2561_2563del	p.(Lys854del)	inframe_deletion	not calculated	not calculated	3.6e-05	likely pathogenic; uncertain significance (some entries)	not reported	weak evidence	uncertain significance
	in5134	13	41134628	C	T	FOXO1	NM_002015.3	2/3	0.474406	519	1094	1756	c.1000G>A	p.(Glu334Lys)	missense_variant	tolerated	possibly damaging	not reported	not reported	not reported	not reported	uncertain significance
	in5134	23	70338632	G	A	MED12	NM_005120.2	1/45	0.192308	105	546	286	c.28G>A	p.(Glu10Lys)	missense_variant	deleterious	possibly damaging	not reported	not reported	not reported	not reported	uncertain significance; likely pathogenic
	in5134	23	123217281	G	A	STAG2	NM_001042749.2	29/35	0.149123	68	456	187	c.2935G>A	p.(Glu979Lys)	missense_variant	tolerated	probably damaging	not reported	not reported	not reported	not reported	uncertain significance
	in5136	1	115256530	G	T	NRAS	NM_002524.4	3/7	0.341131	175	513	564	c.181C>A	p.(Gln61Lys)	missense_variant	deleterious	possibly damaging	not reported	pathogenic; uncertain significance (many entries)	strong evidence	strong evidence	pathogenic
	in5136	13	73347829	T	C	DIS3	NM_014953.4	8/21	0.507563	302	595	1042	c.1232A>G	p.(Tyr411Cys)	missense_variant	deleterious	probably damaging	9e-06	not reported	not reported	not reported	uncertain significance; likely pathogenic
	in5136	22	41574341	ACCAGTTCCAGC	-	EP300	NM_001429.3	31/31	0.445714	234	525	878	c.6627_6638del	p.(Asn2209_Gln2213delinsLys)	inframe_deletion	not calculated	not calculated	0.003	pathogenic; likely benign; benign	evidence	weak evidence	uncertain significance
	in6002	4	106190893	G	A	TET2	NM_001127208.2	9/11	0.292424	193	660	605	c.4171G>A	p.(Gly1391Ser)	missense_variant	deleterious	probably damaging	not reported	not reported	not reported	not reported	uncertain significance; likely pathogenic
	in6002	7	55266457	G	A	EGFR	NM_005228.4	23/28	0.485795	342	704	1165	c.2749G>A	p.(Gly917Arg)	missense_variant	deleterious	probably damaging	1.8e-05	uncertain significance (one entry)	not reported	weak evidence	uncertain significance; likely pathogenic
	in6002	9	133755544	G	T	ABL1	NM_007313.2	9/11	0.229379	203	885	615	c.1570G>T	p.(Glu524Ter)	stop_gained,splice_region_variant	not calculated	not calculated	not reported	not reported	not reported	not reported	likely pathogenic
	in6002	22	30038238	TTCTG	-	NF2	NM_000268.3	4/16	0.23299	113	485	391	c.412_416del	p.(Ser138AlafsTer13)	frameshift_variant	not calculated	not calculated	not reported	not reported	not reported	not reported	likely pathogenic
	in6002	1	118166055	G	A	FAM46C	NM_017709.3	2/2	0.260345	151	580	461	c.565G>A	p.(Asp189Asn)	missense_variant	deleterious	benign	not reported	not reported	not reported	not reported	uncertain significance
	in6002	12	46243857	C	T	ARID2	NM_152641.3	15/21	0.243678	106	435	323	c.1951C>T	p.(Gln651Ter)	stop_gained	not calculated	not calculated	not reported	not reported	weak evidence	weak evidence	pathogenic
	in6002	12	46244787	C	T	ARID2	NM_152641.3	15/21	0.232791	186	799	564	c.2881C>T	p.(Gln961Ter)	stop_gained	not calculated	not calculated	not reported	not reported	weak evidence	not reported	pathogenic
	in6002	22	21336744	G	-	LZTR1	NM_006767.3	1/21	0.643137	328	510	1069	c.85del	p.(Asp29ThrfsTer13)	frameshift_variant	not calculated	not calculated	not reported	not reported	not reported	not reported	pathogenic
	in6007	1	27056151	C	G	ARID1A	NM_006015.4	2/20	0.571998	1148	2007	3935	c.1147C>G	p.(Pro383Ala)	missense_variant	deleterious - low confidence	benign	2.3e-05	not reported	not reported	not reported	uncertain significance
	in6007	1	65301104	G	A	JAK1	NM_002227.3	24/25	0.386022	718	1860	2327	c.3344C>T	p.(Pro1115Leu)	missense_variant	deleterious	possibly damaging	1.6e-05	not reported	not reported	not reported	uncertain significance; likely pathogenic
	in6007	1	115256528	TT	CA	NRAS	NM_002524.4	3/7	0.364335	474	1301	1778	c.182_183delinsTG	p.(Gln61Leu)	missense_variant	deleterious	possibly damaging	not reported	likely pathogenic; pathogenic (many entries)	strong evidence	strong evidence	pathogenic
	in6007	16	81892744	C	T	PLCG2	NM_002661.4	5/33	0.264268	213	806	644	c.455C>T	p.(Ser152Phe)	missense_variant	tolerated	possibly damaging	not reported	not reported	not reported	not reported	uncertain significance; likely pathogenic
	in6007	1	43804269	G	A	MPL	NM_005373.2	3/12	0.413649	594	1436	1904	c.269G>A	p.(Arg90Gln)	missense_variant	deleterious	probably damaging	9e-06	likely pathogenic (one entry)	evidence	evidence	likely pathogenic
	in6007	1	43804995	G	A	MPL	NM_005373.2	4/12	0.174868	231	1321	644	c.445G>A	p.(Glu149Lys)	missense_variant	deleterious	benign	not reported	not reported	not reported	not reported	uncertain significance
	in6007	12	49420268	C	T	KMT2D	NM_003482.3	48/54	0.248005	373	1504	1117	c.15481G>A	p.(Glu5161Lys)	missense_variant	deleterious	probably damaging	9e-06	not reported	not reported	weak evidence	uncertain significance; likely pathogenic
	in6007	12	133249308	C	G	POLE	NM_006231.3	15/49	0.235548	273	1159	814	c.1591G>C	p.(Gly531Arg)	missense_variant	deleterious	probably damaging	not reported	not reported	not reported	not reported	uncertain significance; likely pathogenic
	in6007	17	37686878	C	T	CDK12	NM_016507.3	14/14	0.202279	213	1053	563	c.3782C>T	p.(Pro1261Leu)	missense_variant	deleterious - low confidence	probably damaging	9e-06	not reported	not reported	not reported	uncertain significance; likely pathogenic
	in6007	19	15300138	G	A	NOTCH3	NM_000435.2	7/33	0.398693	488	1224	1566	c.1138C>T	p.(Pro380Ser)	missense_variant	deleterious	probably damaging	not reported	not reported	not reported	not reported	uncertain significance; likely pathogenic
	in6008	10	89685314	TG	-	PTEN	NM_000314.6	3/9	0.541463	222	410	874	c.209+1_209+2del	p.?	splice_donor_variant	not calculated	not calculated	not reported	pathogenic (one entry)	evidence	not reported	pathogenic
	in6008	15	66729085	TAATTCATCTGGAGATCA	-	MAP2K1	NM_002755.3	3/11	0.636964	386	606	1559	c.293_310del	p.(Leu98_Lys104delinsGln)	inframe_deletion	not calculated	not calculated	not reported	not reported	not reported	not reported	pathogenic
	in6008	23	15342945	G	A	PIGA	NM_002641.3	5/6	0.314573	313	995	989	c.1030C>T	p.(Leu344Phe)	missense_variant	deleterious	benign	not reported	not reported	not reported	not reported	uncertain significance
	in6009	17	40474339	G	A	STAT3	NM_139276.2	21/24	0.251682	187	743	555	c.2062C>T	p.(Arg688Trp)	missense_variant	deleterious	probably damaging	not reported	not reported	weak evidence	not reported	uncertain significance; likely pathogenic
	in6009	14	103369643	C	T	TRAF3	NM_145725.2	11/12	0.756264	332	439	1197	c.1012C>T	p.(Arg338Trp)	missense_variant	deleterious	benign	3.1e-05	uncertain significance (one entry)	weak evidence	not reported	uncertain significance
	in6009	19	15288352	G	C	NOTCH3	NM_000435.2	24/33	0.388393	174	448	555	c.4387C>G	p.(Arg1463Gly)	missense_variant	tolerated	possibly damaging	not reported	not reported	not reported	not reported	uncertain significance; likely pathogenic
	in6011	12	46245376	C	T	ARID2	NM_152641.3	15/21	0.219469	248	1130	726	c.3470C>T	p.(Ser1157Leu)	missense_variant	deleterious - low confidence	probably damaging	not reported	not reported	weak evidence	not reported	uncertain significance; likely pathogenic
	in6011	10	123239536	C	T	FGFR2	NM_022970.3	18/18	0.266881	166	622	478	c.2305-1G>A	p.?	splice_acceptor_variant	not calculated	not calculated	not reported	not reported	not reported	not reported	likely pathogenic
	in6011	7	50367275	G	A	IKZF1	NM_006060.5	3/8	0.208955	182	871	529	c.82G>A	p.(Asp28Asn)	missense_variant	deleterious	probably damaging	9e-06	not reported	weak evidence	weak evidence	uncertain significance; likely pathogenic
	in6011	7	151904472	G	A	KMT2C	NM_170606.2	24/59	0.21787	178	817	459	c.3754C>T	p.(Pro1252Ser)	missense_variant	deleterious	probably damaging	not reported	not reported	not reported	not reported	uncertain significance; likely pathogenic
	in6011	12	49425863	G	A	KMT2D	NM_003482.3	39/54	0.254766	147	577	447	c.12625C>T	p.(Pro4209Ser)	missense_variant	deleterious - low confidence	benign	not reported	not reported	not reported	not reported	uncertain significance
	in6011	17	29548909	G	A	NF1	NM_001042492.2	15/58	0.224008	237	1058	689	c.1683G>A	p.(Trp561Ter)	stop_gained	not calculated	not calculated	not reported	pathogenic (one entry)	not reported	weak evidence	pathogenic
	in6011	17	29556851	AG	GA	NF1	NM_001042492.2	22/58	0.192158	98	510	331	c.2851-2_2851-1_delinsGA	p.?	splice_acceptor_variant	not calculated	not calculated	not reported	not reported	not reported	not reported	pathogenic
	in6011	22	30064328	CC	TT	NF2	NM_000268.3	10/16	0.221797	116	525	394	c.891_892delinsTT	p.(Gln298Ter)	stop_gained	not calculated	not calculated	not reported	not reported	weak evidence	not reported	pathogenic
	in6011	6	44233400	C	T	NFKBIE	NM_004556.2	1/6	0.306189	94	307	279	c.101G>A	p.(Gly34Glu)	missense_variant	deleterious - low confidence	possibly damaging	not reported	not reported	evidence	evidence	likely pathogenic
	in6011	19	15296124	CC	TT	NOTCH3	NM_000435.2	14/33	0.247574	102	412	350	c.2239_2240delinsAA	p.(Gly747Lys)	missense_variant	deleterious	probably damaging	not reported	not reported	not reported	not reported	uncertain significance; likely pathogenic
	in6011	19	15303271	G	A	NOTCH3	NM_000435.2	3/33	0.138889	50	360	128	c.257C>T	p.(Pro86Leu)	missense_variant	deleterious	probably damaging	9e-06	not reported	not reported	not reported	uncertain significance; likely pathogenic
	in6011	13	48916786	G	-	RB1	NM_000321.2	3/27	0.104523	104	995	299	c.316del	p.(Ala106GlnfsTer5)	frameshift_variant	not calculated	not calculated	not reported	not reported	not reported	not reported	pathogenic
	in6011	13	49039185	T	A	RB1	NM_000321.2	22/27	0.251479	170	676	506	c.2263T>A	p.(Phe755Ile)	missense_variant	deleterious	probably damaging	not reported	not reported	weak evidence	not reported	uncertain significance; likely pathogenic
	in6011	17	40359720	G	A	STAT5B	NM_012448.3	16/19	0.213763	146	683	421	c.1933C>T	p.(Pro645Ser)	missense_variant	deleterious	probably damaging	not reported	not reported	weak evidence	not reported	uncertain significance; likely pathogenic
	in6011	17	7577105	GG	AA	TP53	NM_000546.5	8/11	0.357838	166	463	614	c.832_833delinsTT	p.(Pro278Phe)	missense_variant	deleterious	probably damaging	not reported	not reported	evidence	evidence	likely pathogenic
	in6012	4	55593661	T	C	KIT	NM_000222.2	11/21	0.641633	1273	1984	4477	c.1727T>C	p.(Leu576Pro)	missense_variant	deleterious	benign	not reported	likely pathogenic; pathogenic (few entries)	strong evidence	evidence	pathogenic
	in6014	1	16261122	G	A	SPEN	NM_015001_2	11/15	0.489567	305	623	1024	c_8387G>A	p_(Arg2796His)	missense_variant	deleterious	probably damaging	3.9e-05	not reported	not reported	not reported	uncertain significance; likely pathogenic
	in6014	9	127915988	C	T	PPP6C	NM_001123355_1	7/8	0.729032	452	620	1637	c_604G>A	p_(Gly202Ser)	missense_variant	deleterious	probably damaging	not reported	not reported	not reported	not reported	uncertain significance; likely pathogenic
	in6014	10	123324058	C	T	FGFR2	NM_022970_3	4/18	0.481591	327	679	1106	c_412G>A	p_(Asp138Asn)	missense_variant	tolerated	possibly damaging	not reported	not reported	not reported	not reported	uncertain significance
	in6014	23	129159109	G	A	BCORL1	NM_001184772_2	6/13	0.119281	73	612	192	c_3833G>A	p_(Arg1278His)	missense_variant	tolerated	probably damaging	0.0001	not reported	weak evidence	not reported	uncertain significance
	in6016	13	32912874	C	T	BRCA2	NM_000059.3	11/27	0.275229	270	981	827	c.4382C>T	p.(Ser1461Phe)	missense_variant	deleterious	benign	not reported	uncertain significance (few entries)	not reported	weak evidence	uncertain significance
	in6016	23	76888705	C	A	ATRX	NM_000489.4	19/35	0.101078	75	742	186	c.5124G>T	p.(Leu1708Phe)	missense_variant	deleterious	probably damaging	not reported	not reported	not reported	not reported	uncertain significance; likely pathogenic
	in6016	1	16260293	C	A	SPEN	NM_015001.2	11/15	0.299133	207	692	556	c.7558C>A	p.(Pro2520Thr)	missense_variant	deleterious - low confidence	probably damaging	not reported	not reported	not reported	not reported	uncertain significance; likely pathogenic
	in6016	1	16262201	C	T	SPEN	NM_015001.2	11/15	0.281341	193	686	586	c.9466C>T	p.(Pro3156Ser)	missense_variant	tolerated	possibly damaging	not reported	not reported	not reported	not reported	uncertain significance
	in6016	7	50450292	A	G	IKZF1	NM_006060.5	5/8	0.391892	406	1036	1317	c.476A>G	p.(Asn159Ser)	missense_variant	deleterious	probably damaging	not reported	pathogenic (one entry)	weak evidence	evidence	uncertain significance; likely pathogenic
	in6016	7	101840117	G	A	CUX1	NM_181552.3	15/24	0.215942	149	690	444	c.1426G>A	p.(Gly476Arg)	missense_variant	deleterious	probably damaging	not reported	not reported	not reported	not reported	uncertain significance; likely pathogenic
	in6016	7	151877886	GG	AA	KMT2C	NM_170606.2	36/59	0.193333	232	1201	784	c.7058_7059delinsTT	p.(Ser2353Phe)	missense_variant	deleterious	benign	not reported	not reported	not reported	not reported	uncertain significance
	in6016	7	152132732	G	A	KMT2C	NM_170606.2	1/59	0.219512	126	574	342	c.140C>T	p.(Pro47Leu)	missense_variant	tolerated	possibly damaging	not reported	not reported	not reported	not reported	uncertain significance
	in6016	12	46243968	C	T	ARID2	NM_152641.3	15/21	0.154086	198	1285	551	c.2062C>T	p.(Pro688Ser)	missense_variant	deleterious - low confidence	benign	not reported	not reported	not reported	not reported	uncertain significance
	in6016	17	29654606	GG	AT	NF1	NM_001042492.2	38/58	0.490047	517	1055	2005	c.5358_5359delinsAT	p.(Glu1787Ter)	stop_gained	not calculated	not calculated	not reported	not reported	not reported	not reported	likely pathogenic
	in6016	18	19995597	T	G	CTAGE1	NM_172241.2	1/1	0.412556	92	223	276	c.2178A>C	p.(Arg726Ser)	missense_variant	deleterious	possibly damaging	not reported	not reported	not reported	not reported	uncertain significance; likely pathogenic
	in6016	18	19996655	C	T	CTAGE1	NM_172241.2	1/1	0.199571	93	466	268	c.1120G>A	p.(Glu374Lys)	missense_variant	deleterious	probably damaging	not reported	not reported	not reported	not reported	uncertain significance; likely pathogenic
	in6016	19	15284901	C	T	NOTCH3	NM_000435.2	25/33	0.247967	61	246	174	c.4714G>A	p.(Glu1572Lys)	missense_variant	deleterious	benign	not reported	not reported	not reported	not reported	uncertain significance
	in6016	19	15292484	CC	TT	NOTCH3	NM_000435.2	17/33	0.277477	154	555	544	c.2694_2695delinsAA	p.(Gly899Ser)	missense_variant	deleterious	probably damaging	not reported	not reported	not reported	not reported	uncertain significance; likely pathogenic
	in6016	22	21347167	C	T	LZTR1	NM_006767.3	11/21	0.315186	110	349	331	c.1234C>T	p.(Arg412Cys)	missense_variant	deleterious	probably damaging	not reported	pathogenic; uncertain significance (some entries)	weak evidence	not reported	uncertain significance; likely pathogenic
	in6016	23	39922867	C	T	BCOR	NM_001123385.1	8/15	0.106942	57	533	150	c.3841G>A	p.(Glu1281Lys)	missense_variant	deleterious	possibly damaging	1.2e-05	not reported	one entry	not reported	uncertain significance; likely pathogenic
	in6016	23	39932500	G	A	BCOR	NM_001123385.1	4/15	0.128205	80	624	201	c.2099C>T	p.(Pro700Leu)	missense_variant	deleterious	probably damaging	not reported	not reported	not reported	not reported	uncertain significance; likely pathogenic
	in6016	23	129156916	C	T	BCORL1	NM_001184772.2	5/13	0.110115	86	781	224	c.3652C>T	p.(Pro1218Ser)	missense_variant	deleterious	probably damaging	not reported	not reported	one entry	not reported	uncertain significance; likely pathogenic
	in6017	13	48953748	C	T	RB1	NM_000321.2	14/27	0.485294	66	136	222	c.1351C>T	p.(Arg451Cys)	missense_variant	deleterious	probably damaging	1.8e-05	likely benign (one entry)	weak evidence	weak evidence	uncertain significance; likely pathogenic
	in6017	17	37872145	C	T	ERBB2	NM_004448.3	12/27	0.269461	135	501	414	c.1466C>T	p.(Pro489Leu)	missense_variant	deleterious	possibly damaging	0.0012	uncertain significance (few entries)	weak evidence	not reported	uncertain significance; likely pathogenic
	in6017	7	151882672	C	A	KMT2C	NM_170606.2	34/59	0.100746	54	536	131	c.5053G>T	p.(Ala1685Ser)	missense_variant	deleterious	probably damaging	0.0032	not reported	evidence	not reported	uncertain significance; likely pathogenic
	in6017	17	29557889	G	C	NF1	NM_001042492.2	24/58	0.544148	265	487	904	c.3143G>C	p.(Trp1048Ser)	missense_variant	deleterious	probably damaging	not reported	not reported	not reported	not reported	uncertain significance; likely pathogenic

## Sheet: TERT_Promoter_Mutation
	Detected TERT Promoter Mutations (CM & MN)
	Sample_Name	TERT_Promoter_Mutation	Variant_Read_Frequency		Legend
	in0121	c.-138_-139delinsTT	0.4		Sample_Name	Identifier of the sample.
	in0244	c.-124C>T	0.48		TERT_Promoter_Mutation	Detected TERT promoter mutation.
	in0442	c.-124C>T	0.63		Variant_Read_Frequency	Frequency of the detected mutation.
	in0500
	in0565
	in0595	c.-146C>T	0.67
	in0597
	in0628	c.-146C>T	0.58
	in0654	c.-146C>T	0.25
	in1562	c.-146C>T	0.58
	in3002
	in3003
	in3004
	in3008
	in5005
	in5011
	in5012
	in5115
	in5133
	in5134
	in5136
	in6002	c.-146C>T	0.31
	in6007	c.-124C>T	0.43
	in6008	c.-124C>T	0.36
	in6009
	in6011	c.-124C>T	0.17
	in6012
	in6014
	in6016	c.-124C>T	0.46
	in6017

## Sheet: CNV_Plots
	CNV Plots Generated with Conumee for the Individual Samples

## Sheet: CNV_Evaluation
	Evaluation of CNVs
	Sample_Name	Genetic_Group	CNV_Profile	CNV_Gene	CNV_Change		Legend
	in0121	MAPK	few, mostly widespread changes	BRAF	gain		Sample_Name	Identifier of the sample.
				PTEN	loss		Genetic_Group	Genetic subgroup of the sample (MAPK,TWT, MN or skin).
	in0244	MAPK	several, mixed changeds	BRAF	gain		CNV_Profile	General description of the observed CNV profile.
	in0442	MAPK	several, mostly widespread changes	CDKN2A	loss		CNV_Gene	Gene loci of relevant CNVs.
				TP53	loss		CNV_Change	Description of CNV change (gain/loss).
				NF1	loss
	in0500	TWT	multiple, mostly widespread changes	NRAS	gain
				MITF	loss
				BRAF	gain
				CDKN2A	loss
				PTEN	loss
	in0565	MAPK	several, mostly widespread changes	CDKN2A	loss
				PTEN	loss
				MDM2	loss
	in0595	MAPK	few, mostly widespread changes	CDKN2A	loss
	in0597	TWT	several, mostly focal changes	CDKN2A	loss
				CCND1	gain
				MDM2	gain
	in0628	MAPK	multiple, mostly widespread changes	BRAF	gain
				CDKN2A	loss
				PTEN	loss
				RB1	gain
				NF1	gain
	in0654	MAPK	several, mostly focal changes	BRAF	gain
				CDKN2A	loss
				PTEN	loss
	in1562	MAPK	several, mostly widespread changes	CDKN2A	loss
	in3002	MN	normal
	in3003	MN	normal
	in3004	MN	normal
	in3008	MN	normal
	in4001	Skin	normal
	in4002	Skin	normal
	in4003	Skin	normal
	in4004	Skin	normal
	in4006	Skin	normal
	in4007	Skin	normal
	in4008	Skin	normal
	in4009	Skin	normal
	in4010	Skin	normal
	in4011	Skin	normal
	in4012	Skin	normal
	in5005	MN	normal
	in5011	MN	normal
	in5012	MN	normal
	in5115	MN	normal
	in5133	MN	normal
	in5134	MN	normal
	in5136	MN	normal
	in6002	TWT	multiple, mixed changes	NRAS	loss
				TERT	gain
				KIT	loss
				CDKN2A	loss
				PTEN	loss
	in6007	MAPK	several, mostly widespread changes	NRAS	gain
				MITF	gain
				CDKN2A	loss
				TP53	loss
	in6008	TWT	several, mostly widespread changes	CDKN2A	loss
				CCND1	loss
				PTEN	loss
	in6009	TWT	few, mostly widespread changes	CDKN2A	loss
	in6011	MAPK	multiple, mostly focal changes
	in6012	TWT	multiple, mostly focal changes	KIT	gain
				TERT	gain
				BRAF	gain
				CDKN2A	loss
				CCND1	loss
	in6014	TWT	several, mostly focal changes	CDKN2A	loss
	in6016	MAPK	multiple, mixed changes	BRAF	gain
				CDKN2A	loss
				CCND1	gain
				MDM2	gain
	in6017	MAPK	multiple, mostly focal changes	KIT	gain
				TERT	gain
				CCND1	gain
				MDM2	Gain

## Sheet: UMAP_Reduction
	Cluster Assignments of Internal Samples
	Sample_Name	Entity_Class	UMAP_X_Coordinate	UMAP_Y_Coordinate	Methylation_Cluster		Legend
	in0121	CM	-5.09175	4.53617	MMC1		Sample_Name	Identifier of the sample.
	in0244	CM	-5.66391	4.44435	MMC1		Entity_Class	Description of the sample type (CM, MN or skin).
	in0442	CM	-4.95818	4.6612	MMC1		UMAP_X_Coordinate	First coordinate generated by the UMAP reduction.
	in0500	CM	-5.97257	4.12081	MMC1		UMAP_Y_Coordinate	Second coordinate generated by the UMAP reduction.
	in0565	CM	-5.57988	4.50953	MMC1		Methylation_Cluster	Methylation Cluster the sample was assigned to (MMC1, MMC2, NMC or SMC).
	in0595	CM	-5.027	4.64252	MMC1
	in0597	CM	-4.15007	5.14047	MMC2
	in0628	CM	-5.50559	4.53028	MMC1
	in0654	CM	-5.24054	4.6998	MMC1
	in1562	CM	-5.28036	4.61971	MMC1
	in3002	MN	-1.81258	6.09017	NMC
	in3003	MN	-1.75139	6.14989	NMC
	in3004	MN	-1.77589	6.11702	NMC
	in3008	MN	-1.79161	6.09749	NMC
	in4001	Skin	-2.11497	5.78656	SMC
	in4002	Skin	-2.3443	5.63157	SMC
	in4003	Skin	-2.20254	5.68838	SMC
	in4004	Skin	-2.32835	5.64122	SMC
	in4006	Skin	-2.34471	5.62795	SMC
	in4007	Skin	-2.35447	5.62348	SMC
	in4008	Skin	-2.3907	5.62446	SMC
	in4009	Skin	-2.27187	5.61988	SMC
	in4010	Skin	-2.33762	5.63606	SMC
	in4011	Skin	-2.36242	5.5877	SMC
	in4012	Skin	-2.2993	5.5948	SMC
	in5005	MN	-1.7741	6.13289	NMC
	in5011	MN	-1.76118	6.14226	NMC
	in5012	MN	-1.76117	6.13813	NMC
	in5115	MN	-1.84548	6.05902	NMC
	in5133	MN	-1.76169	6.13668	NMC
	in5134	MN	-1.745	6.15126	NMC
	in5136	MN	-1.75903	6.1365	NMC
	in6002	CM	-4.99481	4.45753	MMC1
	in6007	CM	-5.42361	4.34159	MMC1
	in6008	CM	-5.28144	4.62079	MMC1
	in6009	CM	-5.04255	4.69519	MMC1
	in6011	CM	-4.87886	4.38153	MMC1
	in6012	CM	-5.2278	4.561	MMC1
	in6014	CM	-4.99709	4.72799	MMC1
	in6016	CM	-4.99446	4.54098	MMC1
	in6017	CM	-5.56852	4.18136	MMC1
	Cluster Assignments for the samples from Pradhan et al. Cancers, 2019
	Sample_Name	Entity_Class	UMAP_X_Coordinate	UMAP_Y_Coordinate	Methylation_Cluster
	AN1	MN	-1.76719	6.12892	NMC
	AN2	MN	-1.78742	6.11168	NMC
	NALM2	CM	-4.95944	4.78203	MMC1
	NALM7	CM	-3.92933	4.95477	MMC2
	NALM8	CM	-4.02754	5.26333	MMC2
	NALM9	CM	-4.30443	5.05762	MMC2
	PALM1	CM	-4.12659	5.18309	MMC2
	PALM10	CM	-5.05463	4.77284	MMC1
	PALM11	CM	-4.28793	5.08458	MMC2
	PALM12	CM	-4.38995	4.98674	MMC2
	PALM13	CM	-4.27866	5.08176	MMC2
	PALM14	CM	-4.3775	4.98	MMC2
	PALM16	CM	-4.06729	5.14911	MMC2
	PALM17	CM	-3.93642	5.1702	MMC2
	PALM19	CM	-4.29086	5.08867	MMC2
	PALM22	CM	-4.07224	5.15839	MMC2
	PALM23	CM	-4.23583	5.08097	MMC2
	PALM25	CM	-4.82923	4.79783	MMC1
	PALM4	CM	-4.2724	5.10596	MMC2
	PALM9	CM	-4.30141	5.04892	MMC2
	PCM1	CM	-5.28021	4.5589	MMC1
	PCM10	CM	-4.41571	5.04867	MMC2
	PCM7	CM	-4.24404	4.91037	MMC2

## Sheet: DMPs
	Top 100 DMPs in MMC1 Compared to NMC
	Chromosome	Position	Strand	CpG_Name	Delta_M	Significance	Overlapping_Elements			Legend
	chr20	35459956	+	cg08559141	6.00845	6.99668e-16	MCL2 (intronic)			Chromosome
	chr2	223164854	+	cg16529477	6.00628	6.99668e-16				Position	Position of the DMP on the chromosome (hg19).
	chr2	223164869	+	cg19352038	5.35804	6.99668e-16				Strand	Strand orientation of the accected CpG (+ or -).
	chr10	92049021	+	cg03180625	-4.17888	6.99668e-16				CpG_Name	Identifier of the CpG.
	chr20	10287268	-	cg19744804	-3.80187	9.86064e-16	SNAP25, GH20J010306			Delta_M	Difference of the mean M-value between the two groups.
	chr2	223164867	+	cg18077971	6.22972	7.26388e-15				Significance	P-value of the DMP, adjusted with the Benjamini-Hochberg method.
	chr2	460967	+	cg07755896	-3.83434	2.16865e-14				Overlapping_Elements	The gene/DNA element, the CpG is located in (assessed for the first ten comparisons shown in supplementary figures S3-S5).
	chr2	223165320	+	cg02710571	4.91856	2.16865e-14
	chr3	137070350	-	cg15234523	-3.21994	2.16865e-14
	chr8	59714165	-	cg25766247	-3.92218	2.59136e-14	GH08J058799
	chr9	84438658	+	cg19222774	3.76058	2.59136e-14
	chr10	12490844	+	cg12273284	-4.45579	2.77368e-14
	chr6	90994178	-	cg10477339	-4.56528	4.65415e-14
	chr1	234667517	-	cg02550311	5.98498	5.94233e-14
	chr2	133561787	-	cg14416623	-3.7988	7.2618e-14
	chr15	70052769	-	cg08778768	-2.84061	9.78227e-14
	chr15	96472677	-	cg11127021	-4.34442	1.30251e-13
	chr21	26946167	-	cg13309012	-3.32076	1.69076e-13
	chr11	18978169	-	cg27410165	-5.11522	1.69076e-13
	chr9	126817100	+	cg13091140	-2.91439	1.73029e-13
	chr1	11128373	+	cg13390370	4.26823	1.73029e-13
	chr17	36008818	+	cg06440603	-3.46457	1.7828e-13
	chr20	25029330	+	cg03519012	4.4332	1.81258e-13
	chr19	3097712	-	cg24366168	5.02615	2.27301e-13
	chr1	151103642	-	cg07119434	4.6875	3.12961e-13
	chr2	223167170	-	cg03539789	4.14326	3.15233e-13
	chr3	112980454	-	cg20083609	4.49707	3.18799e-13
	chr14	91012362	+	cg27172557	4.60742	3.86597e-13
	chr14	89651548	+	cg11508674	3.4398	3.86597e-13
	chr6	151197986	-	cg16892627	3.97985	3.96145e-13
	chr1	2139175	-	cg05523897	3.39123	5.06573e-13
	chr15	58623953	+	cg20518353	-3.12081	5.06573e-13
	chr7	150213085	+	cg09092089	-3.793	5.16435e-13
	chr19	7580366	+	cg15321357	4.36177	6.90875e-13
	chr7	141644748	+	cg11665114	-3.78071	6.93402e-13
	chr14	104175555	-	cg02259047	4.63439	6.93402e-13
	chr7	48124921	-	cg14241836	-3.3138	7.08763e-13
	chr2	204980438	+	cg26985674	3.5015	8.21337e-13
	chr8	21366727	+	cg16247844	-3.41989	8.63951e-13
	chr15	99257110	-	cg06199070	3.77779	9.64784e-13
	chr13	99139410	-	cg12711597	3.20414	1.03431e-12
	chr14	101513037	+	cg18604419	-4.62529	1.06295e-12
	chr21	25801374	+	cg13329407	-2.61674	1.14661e-12
	chr7	3710628	-	cg16250868	-3.49982	1.28547e-12
	chr17	79026930	+	cg13621701	2.646	1.28547e-12
	chr1	234667500	-	cg19856705	4.46488	1.3084e-12
	chr9	21996207	+	cg14069088	-3.80724	1.3084e-12
	chr7	157647204	+	cg18286894	-4.97713	1.41865e-12
	chr11	133045308	-	cg10403212	-3.58655	1.53569e-12
	chr10	15714770	+	cg09303171	-3.57642	1.54254e-12
	chr6	40404610	+	cg08674813	-3.70716	1.55627e-12
	chr1	27470985	-	cg12449168	4.14784	1.55627e-12
	chr2	7101021	+	cg23604266	4.25908	1.56089e-12
	chr11	62247249	-	cg01795784	3.18169	1.56089e-12
	chr19	10665928	+	cg07838427	3.18762	1.73501e-12
	chr1	2365763	+	cg22388472	-4.64662	1.83364e-12
	chr2	69411566	+	cg06882819	3.35709	1.87337e-12
	chr7	150264767	+	cg08960815	-3.88606	2.06368e-12
	chr11	83436955	+	cg05015258	-2.71073	2.11637e-12
	chr13	49882500	-	cg23378722	4.17311	2.11637e-12
	chr4	156275195	+	cg00241731	-2.91502	2.11637e-12
	chr14	98174220	-	cg18839190	-4.31332	2.11637e-12
	chr3	12979917	-	cg19130973	3.87109	2.11637e-12
	chr21	46106104	+	cg24194661	-3.76544	2.16057e-12
	chr5	38695848	+	cg05206840	-3.19927	2.16057e-12
	chr8	132828746	+	cg07470207	-3.48416	2.16057e-12
	chr2	223167400	-	cg00790098	6.91865	2.22283e-12
	chr1	91192162	+	cg03974889	4.53059	2.32501e-12
	chr3	127043900	-	cg03320508	-3.75122	2.32501e-12
	chr10	76747956	-	cg24520885	-2.68344	2.32501e-12
	chr6	167508041	+	cg21839211	-3.47758	2.34233e-12
	chr17	72635946	+	cg08094466	-3.78922	2.34832e-12
	chr12	112074086	+	cg12405048	5.82829	2.39517e-12
	chr17	17773684	-	cg01695471	3.52932	2.51201e-12
	chr7	150212707	+	cg08637514	-3.2033	2.51201e-12
	chr2	461270	+	cg03051146	-4.05405	2.84582e-12
	chr11	67135312	+	cg19374004	2.7101	2.91053e-12
	chr2	153916345	+	cg24719521	-2.73088	2.93808e-12
	chr2	223166094	-	cg12597169	4.98511	2.93808e-12
	chr21	44787363	+	cg10072292	3.43524	2.96148e-12
	chr2	176964720	+	cg03964958	5.65685	3.09218e-12
	chr1	234908226	+	cg03130910	-3.43485	3.09218e-12
	chr2	223166946	-	cg08697503	4.98884	3.09218e-12
	chr1	11128352	+	cg07043613	3.68726	3.09218e-12
	chr5	62079718	+	cg23527945	-3.29359	3.11249e-12
	chr5	14810180	+	cg03315407	-3.40539	3.26114e-12
	chr7	157647109	+	cg02704570	-4.85133	3.26114e-12
	chr9	84438838	-	cg15452502	3.30921	3.40204e-12
	chr3	160122168	+	cg12785694	-2.38607	3.68124e-12
	chr14	61110002	+	cg18103859	3.83475	4.08984e-12
	chr1	234667461	-	cg10811426	3.94304	4.13793e-12
	chr15	93779834	+	cg23568976	-3.88802	4.13793e-12
	chr5	148433140	+	cg03279381	3.91687	4.37653e-12
	chr2	110873031	+	cg24919768	3.63857	4.4026e-12
	chr4	86747511	-	cg26377198	-3.3958	4.43056e-12
	chr6	162338857	-	cg02631686	-3.01023	4.47589e-12
	chr2	11607042	+	cg23214755	-3.69054	4.5289e-12
	chr10	129979348	+	cg12885302	-3.4366	4.7891e-12
	chr9	97788247	-	cg22887597	4.69165	4.96428e-12
	chr10	116279186	+	cg03419475	3.31416	4.96428e-12
	Top 100 DMPs in MMC2 Compared to NMC
	Chromosome	Position	Strand	CpG_Name	Delta_M	Significance	Localization
	chr11	66385435	+	cg05023447	-3.07283	4.67824e-12	RBM14, GH11J066615
	chr6	111748638	+	cg01117061	-2.88851	4.67824e-12	REV3L, GH06J111426
	chr9	7935778	+	cg06764674	-3.23885	4.80685e-12
	chr1	11128373	+	cg13390370	3.99661	6.31993e-11	EXOSC10 (intronic)
	chr10	76747956	-	cg24520885	-2.72516	8.386e-11	KAT6B (intronic)
	chr9	126817100	+	cg13091140	-2.65869	1.04404e-10	GH09J124054
	chr1	33266870	+	cg14353014	-2.95132	1.04404e-10	YARS1 (intronic), GH01J032796
	chr10	23620903	+	cg02086204	-3.5142	1.04404e-10	C10orf67 (intronic)
	chr15	23060978	-	cg12039910	3.44681	1.3648e-10	NIPA1 (intronic)
	chr9	84438658	+	cg19222774	3.17244	1.3648e-10
	chr2	204980438	+	cg26985674	3.26615	1.85933e-10
	chr1	233248845	-	cg16371229	-3.46809	1.85933e-10
	chr1	234908226	+	cg03130910	-3.33037	2.93692e-10
	chr4	48956523	+	cg09072986	-2.57063	4.00441e-10
	chr4	148754529	-	cg22282697	-2.50392	5.42815e-10
	chr1	233248709	+	cg00980058	-3.18262	6.12825e-10
	chr12	108918092	-	cg15877469	3.99303	6.50078e-10
	chr1	11128352	+	cg07043613	3.46514	6.50078e-10
	chr2	153916345	+	cg24719521	-2.55775	6.50078e-10
	chr13	98506911	+	cg08912699	-3.46555	7.37308e-10
	chr5	95595421	-	cg18363810	-3.31263	7.37308e-10
	chr1	93969963	-	cg08300315	-2.69217	7.65483e-10
	chr17	34216351	-	cg05139138	-3.87677	7.78179e-10
	chr8	123153875	-	cg14673230	-2.93149	9.83554e-10
	chr2	223164869	+	cg19352038	3.74557	1.01809e-09
	chr18	20686693	+	cg27628372	-3.8212	1.06742e-09
	chr3	196777478	+	cg23587044	-2.02793	1.10981e-09
	chr4	86678272	-	cg09617088	-2.58667	1.10981e-09
	chr6	162338857	-	cg02631686	-2.77523	1.35522e-09
	chr11	57371977	+	cg06009066	-3.29619	1.36271e-09
	chr14	64324509	-	cg08050903	-2.94191	1.61994e-09
	chr12	110721072	+	cg16979252	-2.80968	1.61994e-09
	chr3	121379745	+	cg06577710	-2.60304	1.61994e-09
	chr1	228660732	+	cg05373655	-2.06543	1.62165e-09
	chr1	11199787	-	cg16520348	-2.84713	1.62682e-09
	chr3	30738653	-	cg07946965	2.69897	1.62682e-09
	chr8	126175734	-	cg18235479	-2.23883	1.62682e-09
	chr1	77864271	+	cg20159871	2.76444	1.62682e-09
	chr16	57869579	-	cg13355857	-2.19711	1.62682e-09
	chr10	60401105	+	cg22641201	-3.30855	1.62682e-09
	chr1	212476869	-	cg22513166	-2.77391	1.6322e-09
	chr11	9616835	+	cg15003833	-2.41463	1.68738e-09
	chr4	151422501	-	cg17714573	-2.79857	1.68738e-09
	chr4	140306311	-	cg15822108	-2.72273	1.68738e-09
	chr14	54969431	+	cg17961106	-2.62857	1.68738e-09
	chr8	19058399	+	cg23324403	-2.55897	1.68738e-09
	chr10	45497237	-	cg00343518	-3.48844	1.71445e-09
	chr14	49928654	-	cg26361395	-4.00503	1.71445e-09
	chr18	56076257	-	cg01976469	-2.78806	1.72355e-09
	chr4	14889868	+	cg21832068	-3.14245	1.89489e-09
	chr16	9031139	-	cg15501946	-2.44448	1.93507e-09
	chr20	10469253	-	cg16390637	-2.33642	1.97159e-09
	chr2	192095023	-	cg16435426	-2.54543	2.17991e-09
	chr15	68875401	-	cg27298254	3.09805	2.17991e-09
	chr21	38711222	+	cg17975721	-3.19651	2.22204e-09
	chr3	151922150	+	cg03405715	-2.45878	2.26946e-09
	chr15	75771387	-	cg23101564	-2.1851	2.44797e-09
	chr6	14596806	+	cg25489113	-2.69905	2.50256e-09
	chr3	72536608	-	cg04768048	-2.54571	2.65e-09
	chr10	127248023	+	cg03947832	-3.36807	2.72294e-09
	chr12	121715406	+	cg17833627	-2.78033	2.72294e-09
	chr2	55274978	-	cg11100028	-3.151	2.84967e-09
	chr7	39629606	+	cg10066163	-2.35024	2.84967e-09
	chr10	6111408	-	cg05686843	-2.86684	2.84967e-09
	chr6	111060437	+	cg23813815	-2.1374	2.84967e-09
	chr19	13901390	-	cg09914358	-2.17502	3.02215e-09
	chr11	26743888	-	cg17285335	-3.02243	3.273e-09
	chr1	24878411	-	cg17010972	-2.37034	3.41876e-09
	chr5	52152755	+	cg24456235	-3.41959	3.41876e-09
	chr15	52549248	+	cg15604993	-2.46297	3.63613e-09
	chr4	85670807	+	cg27418399	-2.95052	3.63613e-09
	chr20	25029330	+	cg03519012	3.44698	3.73082e-09
	chr5	77043612	+	cg08938155	-4.20695	4.02432e-09
	chr2	192017740	-	cg22762409	-3.41055	4.02432e-09
	chr1	112154295	+	cg03847896	-3.09859	4.02432e-09
	chr9	110518064	+	cg20366232	-3.25695	4.02432e-09
	chr10	128110769	+	cg22402154	-2.13167	4.07784e-09
	chr8	32507850	-	cg11511670	-2.66356	4.14009e-09
	chr5	155916319	-	cg07800627	-1.83028	4.20262e-09
	chr11	128996095	+	cg04122422	-2.51085	4.26322e-09
	chr2	242641489	+	cg11342046	-1.87797	4.26322e-09
	chr10	124259069	-	cg27329481	-2.9498	4.34629e-09
	chr10	63224906	-	cg05865954	-2.48633	4.38214e-09
	chr10	46117671	+	cg23942310	-3.19388	4.61993e-09
	chr2	61634300	+	cg18675644	-2.27026	4.61993e-09
	chr10	112148307	-	cg26694454	-2.81229	4.64985e-09
	chr13	51827485	-	cg24086788	-2.06713	4.85642e-09
	chr11	116344127	+	cg15410017	-2.74855	4.85642e-09
	chr12	104998182	-	cg22827210	-3.40236	4.85642e-09
	chr4	89929546	+	cg20079523	-3.16565	4.85642e-09
	chr11	63839511	+	cg27456707	4.31473	4.90258e-09
	chr22	26898513	+	cg03019505	-2.37122	4.90972e-09
	chr17	21121778	+	cg16986634	-2.19071	4.90972e-09
	chr19	52491268	+	cg19241743	-3.17484	4.90972e-09
	chr21	25801374	+	cg13329407	-2.12625	4.90972e-09
	chr3	119349613	-	cg13852385	-2.59391	4.90972e-09
	chr12	93163110	-	cg05216317	-2.11408	4.90972e-09
	chr13	101169883	-	cg23271530	-2.36229	4.90972e-09
	chr14	95964097	+	cg21175246	-1.85085	4.90972e-09
	chr15	47958494	-	cg19725243	-2.75478	4.90972e-09
	Top 100 DMPs in MMC2 Compared to MMC1
	Chromosome	Position	Strand	CpG_Name	Delta_M	Significance	Overlapping_Elements
	chr2	3452437	-	cg17738010	2.67121	5.6897e-11	TAPPC12 (intronic), GH02J003447
	chr2	238322497	-	cg12167879	2.87236	5.6897e-11	COL6A3 (intronic), GH02J237406
	chr2	239196219	+	cg08202720	2.69752	5.6897e-11	PER2 (intronic), GH02J238283
	chr19	10665928	+	cg07838427	2.82541	6.26511e-11	KRI1 (intronic), GH19J010552
	chr6	30851051	+	cg23953820	2.32631	6.26511e-11	GH06J030879
	chr10	81243621	-	cg12135879	2.57874	6.26511e-11
	chr2	43164201	-	cg18439980	2.43126	1.78251e-10
	chr18	46481907	+	cg02800033	2.35871	2.96622e-10	GH18J048954
	chr1	156030669	+	cg08491066	2.42289	2.96622e-10
	chr16	81564314	+	cg04897892	2.47232	3.08095e-10	CIMP (intronic), GH16J081517
	chr2	238322318	-	cg04869122	2.59986	3.96831e-10
	chr19	18266834	-	cg27648858	3.24484	3.96831e-10
	chr9	132094726	+	cg21681318	2.28854	5.13267e-10
	chr18	12027279	+	cg23912598	2.49403	5.36741e-10
	chr11	119567761	-	cg08306303	2.55314	6.24729e-10
	chr21	39601667	-	cg11981952	-2.85001	6.24729e-10
	chr22	27600055	-	cg04706764	-2.87373	6.24729e-10
	chr3	193546492	+	cg18402804	1.98511	6.24729e-10
	chr4	187422114	+	cg16786756	-6.97464	6.24729e-10
	chr2	174292986	+	cg23088816	2.2333	7.08443e-10
	chr12	96628393	+	cg17185775	2.59728	8.38685e-10
	chr22	25373685	+	cg01368053	2.82501	8.58583e-10
	chr9	97715349	+	cg10407744	2.83326	9.30344e-10
	chr11	94867857	-	cg06631763	2.49174	9.49398e-10
	chr9	97682906	-	cg00940095	2.61265	9.49398e-10
	chr5	83017078	+	cg12199221	2.44558	9.49398e-10
	chr3	58103186	+	cg07557173	2.38121	9.49398e-10
	chr11	64089278	+	cg01708924	2.54124	9.49398e-10
	chr10	95198374	+	cg20621765	2.50713	9.49398e-10
	chr3	48471771	+	cg08534147	2.79085	1.01736e-09
	chr21	44848992	-	cg14805278	1.84287	1.01986e-09
	chr14	75897342	+	cg25102206	2.01387	1.01986e-09
	chr17	31070047	-	cg01644424	-2.43391	1.01986e-09
	chr2	161812874	+	cg25493769	2.16777	1.0382e-09
	chr15	63050779	+	cg13525106	2.54869	1.0382e-09
	chr12	92947389	+	cg11711432	2.41424	1.0382e-09
	chr22	46458783	+	cg07325001	1.84829	1.0382e-09
	chr2	113569828	-	cg08516750	2.16684	1.0382e-09
	chr11	111789493	-	cg08775230	2.7832	1.04242e-09
	chr7	89875740	-	cg10990616	2.43557	1.0538e-09
	chr2	95971856	-	cg05617873	2.13844	1.0538e-09
	chr2	238322680	-	cg00573606	2.80726	1.0538e-09
	chr1	113305309	-	cg07956000	2.56663	1.0538e-09
	chr1	153122203	-	cg03969260	-2.8108	1.13786e-09
	chr14	61748243	+	cg01084740	1.89641	1.16783e-09
	chr3	170019329	+	cg20099625	2.41645	1.22463e-09
	chr2	119683223	+	cg03042792	-2.71235	1.38322e-09
	chr1	174934845	-	cg17379926	2.28372	1.38322e-09
	chr2	43387721	+	cg17201523	2.41531	1.40063e-09
	chr1	163038653	-	cg06003473	2.70685	1.40063e-09
	chr20	39863272	+	cg23827476	2.09253	1.40063e-09
	chr16	7566317	+	cg04087729	-3.31098	1.7429e-09
	chr3	42557228	+	cg25597253	1.81272	1.76292e-09
	chr17	19288929	+	cg13868190	2.30377	1.80079e-09
	chr3	194030520	-	cg13893516	2.68519	1.84426e-09
	chr3	195942993	-	cg00760562	2.59199	1.88241e-09
	chr2	28066049	-	cg27607773	2.4679	1.88241e-09
	chr1	27183789	+	cg05683023	2.21858	1.88241e-09
	chr1	44007693	-	cg27613592	2.35252	1.88241e-09
	chr10	23620903	+	cg02086204	2.67979	1.99563e-09
	chr2	236443857	+	cg00059854	2.3098	1.99563e-09
	chr19	3057562	-	cg11891735	2.52604	1.99767e-09
	chr14	21466306	-	cg21853693	2.37289	2.06282e-09
	chr19	42211479	+	cg14666310	-2.67785	2.09106e-09
	chr2	17994305	-	cg06740808	1.82521	2.16576e-09
	chr2	9459368	+	cg08844325	2.9496	2.33261e-09
	chr4	124468530	-	cg26166817	2.97968	2.42756e-09
	chr10	95198200	-	cg27481499	1.97815	2.45842e-09
	chr15	40530997	-	cg01965476	2.4917	2.57518e-09
	chr1	110610995	-	cg00484358	1.67186	2.60698e-09
	chr6	34626797	+	cg02587124	1.79422	2.60698e-09
	chr8	11647470	+	cg17437787	2.63962	2.60698e-09
	chr16	15587836	+	cg23651420	1.93704	2.73518e-09
	chr4	152596245	+	cg05492934	2.80271	2.73518e-09
	chr15	63051004	+	cg13171904	2.14892	2.73518e-09
	chr3	134100881	+	cg08333575	2.05274	2.82094e-09
	chr1	26021042	+	cg10420275	2.45046	2.82094e-09
	chr1	5736051	+	cg04498390	-2.62168	2.86529e-09
	chr12	128869782	+	cg24333364	-2.62251	2.86529e-09
	chr2	69691909	-	cg09810149	2.23486	3.41098e-09
	chr13	30915492	+	cg19048950	2.0905	3.43141e-09
	chr1	172113506	-	cg02633729	2.11246	3.43141e-09
	chr14	76447413	-	cg08615333	2.51274	3.43141e-09
	chr14	101467596	+	cg22069341	-2.43493	3.51827e-09
	chr17	693789	+	cg15841267	2.60337	3.6e-09
	chr12	28123953	-	cg14149335	2.72669	3.6e-09
	chr7	131831414	-	cg17400563	-3.11809	3.91152e-09
	chr1	34639624	-	cg13080029	-2.5629	3.98827e-09
	chr11	57671061	+	cg19358337	2.2556	4.04343e-09
	chr8	668053	-	cg26431815	2.34475	4.17785e-09
	chr16	11127037	+	cg00121339	1.9056	4.31912e-09
	chr10	112583251	+	cg25449593	1.6304	4.43148e-09
	chr2	128158601	+	cg13226232	2.95985	4.43148e-09
	chr15	63887427	+	cg02214987	1.99699	4.43148e-09
	chr1	153351569	-	cg21140628	-3.08276	4.43148e-09
	chr10	14013764	+	cg05205793	1.99263	4.43148e-09
	chr2	1482185	+	cg21997141	-2.57437	4.43148e-09
	chr1	27184743	-	cg24495650	2.03646	4.50113e-09
	chr4	75174074	+	cg19747465	1.95471	4.50113e-09
	chr14	76447431	-	cg17928876	1.95051	4.50113e-09

## Sheet: DMRs_MMC1-NMC
	Differentially Methylated Regions in MMC1 Compared to NMC
	Chromosome	Start	End	Width	Number_CpGs	Significance	Methylation_Difference		Legend
	chr2	223163573	223172329	8757	51	0	0.343033		Chromosome
	chr14	101505130	101515879	10750	43	4.12133e-78	-0.282457		Start	Start of the DMR on the chromosome (hg19).
	chr3	147122664	147131860	9197	61	4.48267e-86	0.289286		End	End of the DMR on the chromosome (hg19).
	chr14	101487756	101493252	5497	34	4.60272e-73	-0.282001		Width	Width of the DMR in base pairs.
	chr2	200328645	200336146	7502	41	3.96004e-110	0.274474		Number_CpGs	Number of CpGs within the DMR.
	chr6	29520527	29521803	1277	35	1.3623e-185	0.364369		Significance	Significance of the DMR (Minimum FDR of the smoothed estimate).
	chr22	22898356	22902665	4310	20	1.725e-144	-0.402614		Methylation_Difference	Difference in methylation of MMC1 compared to NMC.
	chr3	157812018	157817678	5661	20	2.72973e-77	0.345629
	chr6	31650735	31651676	942	18	6.1958e-179	0.353097
	chr14	60972853	60978852	6000	29	1.63004e-83	0.26226
	chr11	31838674	31841980	3307	18	2.79164e-122	0.353676
	chr1	217307696	217313824	6129	23	1.00476e-117	0.302645
	chr1	2138442	2140551	2110	11	2.36327e-131	0.366799
	chr6	5999186	6005349	6164	27	3.37373e-67	0.30675
	chr14	101518766	101522431	3666	20	2.71938e-68	-0.287027
	chr12	114840800	114847641	6842	46	3.93527e-51	0.258485
	chr1	91189314	91193193	3880	24	1.28974e-111	0.284786
	chr17	6898315	6900356	2042	22	1.71896e-120	0.265716
	chr8	95650956	95654541	3586	21	1.23152e-96	0.328444
	chr14	101525465	101527072	1608	15	2.74923e-98	-0.314508
	chr7	95025194	95026937	1744	24	2.87365e-116	0.264718
	chr6	30094980	30095802	823	24	3.26713e-104	0.282886
	chr1	234667087	234668366	1280	9	6.41102e-152	0.374591
	chr17	38463355	38465510	2156	12	1.29593e-103	0.347549
	chr4	4866047	4871426	5380	26	1.64269e-63	0.295999
	chr16	1580043	1583463	3421	14	2.2431e-101	0.27673
	chr7	150210980	150213085	2106	10	1.90095e-87	-0.309162
	chr14	61107344	61111558	4215	10	6.1608e-81	0.364331
	chr15	97319911	97323948	4038	12	6.7865e-48	-0.340387
	chr3	147138293	147142415	4123	20	1.69621e-61	0.316827
	chr9	34651062	34655256	4195	11	8.10746e-72	0.298981
	chr5	78984248	78986160	1913	12	9.66445e-98	0.344922
	chr7	157646656	157648699	2044	9	3.48544e-112	-0.426594
	chr19	13112283	13113893	1611	8	3.23539e-78	0.365157
	chr10	106027915	106029358	1444	16	1.07567e-85	0.335844
	chr7	157527573	157534758	7186	19	2.83261e-32	-0.275923
	chr3	147105899	147110499	4601	18	2.09316e-52	0.327861
	chr16	54966471	54971700	5230	23	1.94944e-57	0.289967
	chr6	28477957	28479430	1474	10	3.35772e-84	-0.370272
	chr14	101444634	101451162	6529	15	1.89855e-35	-0.258596
	chr1	15271760	15272567	808	11	5.7357e-80	0.348352
	chr1	103572615	103575172	2558	13	8.58014e-94	0.365297
	chr17	19651631	19652535	905	11	3.48841e-92	0.317894
	chr2	119698268	119700029	1762	8	9.51043e-54	-0.375067
	chr5	76932016	76937980	5965	27	8.29439e-48	0.251688
	chr14	106329158	106331862	2705	13	3.93148e-49	-0.317781
	chr3	157819282	157822072	2791	12	2.14149e-73	0.342999
	chr3	160120464	160122503	2040	8	4.44469e-67	-0.330498
	chr5	38445220	38447084	1865	13	6.16913e-78	-0.287268
	chr7	29603056	29604764	1709	13	5.0265e-86	0.369168
	chr1	247711545	247712591	1047	7	9.26252e-75	-0.432789
	chr7	157932168	157936027	3860	15	1.7264e-52	-0.305193
	chr4	13536409	13541663	5255	22	5.12702e-39	0.282146
	chr5	72739616	72740748	1133	8	5.43508e-77	0.422296
	chr4	85416865	85419350	2486	12	7.46042e-60	0.360243
	chr1	151103211	151105049	1839	8	3.25984e-96	0.387991
	chr12	130933962	130938161	4200	16	1.45543e-31	-0.257842
	chr2	176947228	176950736	3509	17	1.35472e-45	0.297826
	chr6	29274617	29275337	721	11	1.88349e-72	-0.323703
	chr2	176936091	176937971	1881	10	2.20206e-59	0.38422
	chr19	55042308	55045254	2947	10	8.56509e-49	-0.30251
	chr19	55314050	55315083	1034	9	5.06756e-71	-0.340565
	chr5	87962828	87964048	1221	9	4.49069e-72	0.465443
	chr10	102995440	102998762	3323	21	1.24796e-57	0.259902
	chr17	79026049	79027207	1159	8	3.33398e-73	0.347232
	chr15	53075421	53081248	5828	20	4.61873e-41	0.306921
	chr12	120241287	120242513	1227	11	1.11949e-73	0.251311
	chr2	54784402	54786148	1747	11	2.36371e-62	0.349702
	chr7	156794879	156799393	4515	20	2.70966e-40	0.301123
	chr1	234907722	234908514	793	5	1.59926e-88	-0.365608
	chr18	53068921	53072243	3323	14	6.11441e-45	-0.250804
	chr9	124987896	124990456	2561	11	2.76476e-75	0.299716
	chr19	58714459	58716517	2059	9	9.79364e-85	0.326576
	chr7	157345090	157348266	3177	12	1.76308e-40	-0.289694
	chr19	57335015	57337648	2634	9	8.09766e-44	-0.285949
	chr7	50346997	50348870	1874	7	2.75396e-52	-0.371468
	chr21	36421467	36422800	1334	8	3.22577e-61	-0.342302
	chr4	16628516	16629833	1318	7	3.49491e-57	-0.355629
	chr12	128882618	128883273	656	6	9.97051e-66	-0.361993
	chr6	45387257	45388583	1327	9	1.60965e-71	0.364571
	chr10	101279697	101283847	4151	19	3.18092e-50	0.257858
	chr2	4021338	4022263	926	6	1.40737e-63	-0.410029
	chr13	102568345	102570482	2138	10	9.68802e-51	-0.268201
	chr22	39759957	39760924	968	8	1.74999e-62	0.290251
	chr19	15342548	15344364	1817	16	6.16036e-54	0.284995
	chr7	158277675	158281537	3863	13	2.47389e-29	-0.27895
	chr22	37403802	37405378	1577	8	1.73418e-60	-0.329391
	chr20	21489196	21493101	3906	13	5.33626e-38	0.308148
	chr1	91194674	91196488	1815	10	2.7156e-64	0.30724
	chr4	113441608	113442804	1197	9	1.62307e-56	0.352846
	chr10	134221503	134222581	1079	7	1.32028e-65	0.337541
	chr7	157365643	157367871	2229	12	1.26981e-52	-0.284208
	chr12	114831535	114839476	7942	22	4.12637e-30	0.255685
	chr1	2144214	2146344	2131	13	2.92416e-72	0.263375
	chr12	112203795	112205368	1574	13	1.37283e-61	0.276949
	chr1	233248709	233249314	606	5	5.49914e-70	-0.377761
	chr7	22232412	22234563	2152	11	1.39595e-70	0.294928
	chr6	26271193	26273611	2419	20	1.94342e-53	0.275489
	chr1	247653346	247654811	1466	7	1.72355e-46	-0.340684
	chr6	28956226	28956804	579	17	8.05298e-51	0.353342
	chr16	8345811	8348340	2530	8	5.12567e-30	-0.29681
	chr5	87439075	87441918	2844	13	2.61181e-36	0.319795
	chr1	11127894	11129026	1133	7	1.44146e-95	0.256011
	chr11	7961111	7962079	969	7	1.12694e-56	-0.32022
	chr17	72619556	72620274	719	7	3.34847e-58	-0.319079
	chr2	176931680	176934369	2690	8	7.10806e-60	0.364549
	chr17	51899386	51900887	1502	11	6.87528e-50	-0.28574
	chr19	17515486	17517762	2277	12	8.46571e-50	-0.278139
	chr5	42949542	42950995	1454	9	1.06909e-57	0.326897
	chr7	157410978	157415538	4561	13	2.01225e-25	-0.273715
	chr3	147113918	147116807	2890	9	4.51761e-32	0.385462
	chr5	72596822	72599786	2965	13	8.67386e-31	0.309331
	chr6	13274151	13274354	204	5	6.22097e-61	-0.372153
	chr7	104444687	104445935	1249	5	1.42555e-60	-0.428657
	chr7	53102694	53104001	1308	10	1.77059e-60	-0.288999
	chr6	27214794	27216626	1833	9	2.30135e-50	-0.318828
	chr17	77536313	77538114	1802	12	9.58127e-49	-0.255275
	chr4	111539291	111543401	4111	17	2.67526e-30	0.261169
	chr2	1377754	1378035	282	6	3.35421e-52	-0.364532
	chr19	58220295	58221622	1328	12	3.08805e-51	0.29174
	chr1	209978796	209980186	1391	14	2.25065e-48	0.267175
	chr5	87973439	87974547	1109	8	7.03784e-46	0.384017
	chr3	170746012	170746291	280	7	2.26244e-51	0.40354
	chr8	99959549	99961768	2220	13	4.07195e-31	0.256708
	chr17	72709026	72709731	706	5	3.73171e-53	-0.406293
	chr14	65183532	65185718	2187	6	3.66771e-43	0.318839
	chr8	6795989	6796618	630	6	4.94844e-50	-0.335973
	chr16	52640183	52642557	2375	9	7.80867e-32	-0.292625
	chr1	173174650	173175683	1034	7	2.17099e-54	-0.30089
	chr16	7382187	7382864	678	6	4.76611e-51	-0.330066
	chr7	50357133	50358935	1803	7	2.21991e-46	-0.309249
	chr15	97325013	97327588	2576	8	6.11099e-35	-0.322184
	chr14	101908331	101910701	2371	9	2.43236e-49	-0.306131
	chr6	26224392	26226256	1865	14	1.14222e-51	0.251059
	chr7	157694404	157695428	1025	6	1.39868e-48	-0.302295
	chr10	102894120	102896869	2750	15	3.80945e-25	0.304835
	chr7	155258253	155260895	2643	10	2.16119e-41	0.3284
	chr2	900218	901626	1409	8	3.97428e-47	-0.309996
	chr21	39600121	39601753	1633	7	2.44188e-53	-0.275045
	chr8	32503131	32505235	2105	9	4.01064e-42	-0.268
	chr6	13272338	13273147	810	6	2.36176e-56	-0.289415
	chr8	39441515	39442347	833	7	1.42418e-47	-0.34672
	chr7	158037149	158039739	2591	6	1.11369e-39	-0.308056
	chr2	1203162	1204879	1718	7	9.36584e-38	-0.306648
	chr1	92945668	92947961	2294	9	1.11348e-49	0.303235
	chr15	93956988	93959351	2364	8	4.27978e-34	-0.292629
	chr7	157709301	157711612	2312	10	2.19733e-34	-0.260037
	chr10	49892203	49893549	1347	16	4.53435e-43	-0.258929
	chr5	2537228	2537834	607	7	5.55908e-65	-0.282085
	chr3	55001120	55002570	1451	6	1.19145e-45	-0.328618
	chr2	6072139	6072981	843	9	3.58251e-54	-0.311741
	chr14	59930456	59933130	2675	15	1.03005e-52	0.279674
	chr2	97561144	97561729	586	5	1.40368e-53	0.285156
	chr2	65593761	65595186	1426	10	6.09385e-59	-0.252755
	chr7	63666459	63667572	1114	6	6.92557e-39	-0.349213
	chr1	152973720	152974771	1052	5	5.76257e-46	-0.380735
	chr10	22633075	22635143	2069	15	1.03665e-47	0.259663
	chr7	155242390	155244415	2026	9	2.18627e-50	0.357552
	chr1	152941727	152943306	1580	7	1.93654e-40	-0.273102
	chr15	37402488	37403242	755	7	1.27479e-44	0.384733
	chr9	97785702	97788247	2546	7	4.45598e-34	0.285376
	chr7	157436506	157439387	2882	9	7.29048e-28	-0.290986
	chr1	152482580	152483204	625	7	4.43569e-46	-0.264404
	chr12	71030863	71032593	1731	8	7.30057e-36	-0.300089
	chr11	133782052	133783599	1548	7	2.37688e-33	-0.279903
	chr7	157913147	157917118	3972	9	2.87896e-23	-0.264333
	chr5	17436371	17436741	371	6	2.60965e-49	-0.332224
	chr12	47609357	47610734	1378	6	1.24987e-40	-0.350904
	chr7	157511420	157514822	3403	9	8.35392e-33	-0.287631
	chr2	794646	796476	1831	7	7.62245e-37	-0.319157
	chr16	7480778	7482013	1236	5	1.21047e-35	-0.360048
	chr10	15646217	15647233	1017	5	5.99518e-43	-0.328538
	chr6	29190453	29191738	1286	5	9.01489e-31	-0.363322
	chr1	3146905	3149830	2926	12	7.62644e-28	-0.252308
	chr6	121757927	121759264	1338	6	5.31111e-41	0.378361
	chr1	34334377	34336192	1816	8	2.36742e-28	-0.270086
	chr15	99193247	99195143	1897	10	3.16566e-50	0.263393
	chr6	28493019	28494516	1498	7	2.93453e-37	-0.29988
	chr5	38595383	38596712	1330	6	1.60226e-38	-0.271628
	chr11	131073618	131074757	1140	6	2.71464e-44	-0.353795
	chr12	55378169	55379818	1650	7	1.65371e-35	-0.293897
	chr21	39870397	39871503	1107	7	1.35033e-38	-0.277139
	chr3	193096009	193097979	1971	8	1.1739e-36	-0.278708
	chr1	24882084	24883660	1577	12	3.73703e-44	0.268723
	chr20	1471884	1473723	1840	9	2.45658e-34	-0.255338
	chr20	58629939	58631038	1100	7	1.25493e-45	-0.319128
	chr15	75335123	75335524	402	6	8.5618e-51	-0.315226
	chr16	9857151	9857804	654	5	2.48319e-53	-0.328486
	chr3	54961956	54963294	1339	7	9.95949e-36	-0.321314
	chr5	87987991	87990145	2155	9	4.22586e-30	0.369863
	chr6	21665155	21667815	2661	14	1.03386e-46	0.29319
	chr1	152849447	152850698	1252	6	3.21778e-33	-0.264516
	chr4	154142712	154144462	1751	5	2.27971e-48	0.435252
	chr7	150328663	150330463	1801	5	6.68562e-48	-0.306916
	chr7	150263324	150264987	1664	6	1.70088e-54	-0.293489
	chr8	120684337	120685787	1451	11	1.60222e-39	0.315329
	chr4	187421047	187422999	1953	10	9.9135e-34	-0.266667
	chr2	104668170	104669893	1724	6	1.20437e-33	-0.310913
	chr5	124070989	124072395	1407	8	1.13555e-40	0.279565
	chr7	157980803	157982589	1787	7	2.30476e-49	-0.256863
	chr2	365090	366012	923	6	2.11325e-41	-0.3056
	chr1	153174654	153177577	2924	6	3.53132e-32	-0.320499
	chr1	47898911	47900327	1417	10	1.34699e-38	0.31069
	chr8	57033930	57034389	460	5	5.97698e-45	-0.321608
	chr19	54785076	54786282	1207	8	1.04375e-41	-0.265314
	chr14	95082817	95083897	1081	6	1.54407e-34	-0.280758
	chr15	25474668	25476712	2045	9	2.23553e-37	-0.25129
	chr8	20879876	20880673	798	5	4.26601e-47	-0.305345
	chr7	34696454	34698015	1562	6	8.38798e-30	-0.330947
	chr2	175462452	175463829	1378	5	2.35835e-48	-0.282152
	chr7	158282601	158284889	2289	7	6.63056e-29	-0.305389
	chr5	156606572	156608118	1547	8	2.48906e-40	-0.267477
	chr7	55605399	55606442	1044	7	1.43154e-39	-0.296484
	chr14	96700523	96702066	1544	7	5.56777e-34	-0.291641
	chr21	41027785	41029700	1916	10	1.67947e-29	-0.257194
	chr11	71258392	71260323	1932	10	4.59745e-35	-0.259475
	chr1	1946325	1947466	1142	9	6.35046e-39	-0.26534
	chr8	56054921	56056609	1689	5	1.31707e-33	-0.289796
	chr3	185406536	185407926	1391	6	1.33674e-38	-0.291481
	chr17	38472961	38473789	829	6	8.6736e-47	0.319803
	chr2	2842206	2843889	1684	7	3.01143e-34	-0.323334
	chr11	19798397	19799633	1237	10	3.15687e-48	0.314306
	chr2	113762280	113764198	1919	7	1.20319e-26	-0.282817
	chr11	57003857	57006273	2417	10	2.17809e-28	-0.251656
	chr8	24241694	24243220	1527	5	7.56498e-36	-0.300331
	chr7	19151204	19152418	1215	8	5.48025e-33	0.354028
	chr2	441802	445430	3629	8	4.18061e-23	-0.251338
	chr3	147136463	147137180	718	5	2.6067e-39	0.443188
	chr12	18890326	18891992	1667	8	4.43649e-30	-0.257833
	chr6	168895488	168898468	2981	8	6.88509e-29	-0.274716
	chr3	158785756	158787385	1630	7	2.50656e-31	-0.266116
	chr19	52004630	52005990	1361	9	5.32976e-34	-0.255743
	chr7	810958	811786	829	5	9.17038e-60	0.344702
	chr8	35951686	35953736	2051	6	4.68886e-22	-0.273119
	chr20	31780882	31781697	816	6	1.28283e-40	-0.266413
	chr19	54850444	54851571	1128	6	2.52848e-31	-0.340517
	chr8	20830046	20831946	1901	7	1.64988e-22	-0.270786
	chr5	2131653	2132878	1226	5	5.09082e-34	-0.322778
	chr1	247578503	247580310	1808	7	1.7801e-43	-0.300569
	chr5	87984861	87986067	1207	10	7.55839e-43	0.288278
	chr9	125288583	125290593	2011	6	5.90863e-24	-0.295084
	chr10	13748133	13750681	2549	13	3.35249e-32	0.265072
	chr17	72527515	72528764	1250	6	1.21777e-32	-0.292184
	chr18	48190466	48191491	1026	7	3.76951e-32	-0.283975
	chr16	85968253	85970529	2277	6	1.99738e-35	-0.301504
	chr1	111174059	111175165	1107	7	1.40196e-31	-0.250528
	chr1	95975232	95975855	624	6	4.48447e-40	-0.28332
	chr10	2112535	2113944	1410	5	3.40205e-28	-0.321518
	chr19	43856494	43858174	1681	8	1.03109e-41	-0.253114
	chr6	28540442	28541039	598	5	3.04331e-34	-0.302305
	chr14	101381265	101382556	1292	5	2.9167e-33	-0.297786
	chr12	34442510	34446240	3731	7	9.48332e-23	-0.266425
	chr1	152813850	152816168	2319	8	1.31782e-32	-0.261841
	chr7	6055517	6056470	954	5	5.36259e-33	0.383381
	chr11	128558454	128561007	2554	8	7.51194e-32	0.25321
	chr7	158102787	158104660	1874	6	1.85953e-26	-0.297214
	chr7	143655651	143657177	1527	6	3.0876e-29	-0.291997
	chr4	54969609	54971253	1645	10	4.21106e-40	0.258347
	chr11	65122441	65124394	1954	6	1.24322e-47	0.261761
	chr7	155896389	155898435	2047	9	2.39061e-30	-0.310757
	chr11	7869666	7871040	1375	6	7.26325e-36	-0.304281
	chr2	1926366	1926907	542	5	2.52608e-36	-0.3057
	chr9	125391390	125392684	1295	6	8.6455e-42	-0.253279
	chr20	24929687	24930541	855	5	4.20002e-36	-0.281521
	chr5	3961212	3963277	2066	7	4.49332e-28	-0.266049
	chr14	61103439	61104967	1529	8	3.06863e-36	0.290916
	chr16	23030391	23031527	1137	6	5.35156e-30	-0.282192
	chr7	157570916	157571491	576	5	4.37801e-41	-0.26958
	chr5	1752668	1754267	1600	6	1.36163e-35	-0.337572
	chr5	178805558	178807737	2180	7	6.42469e-30	-0.277021
	chr13	76444293	76445372	1080	10	1.92808e-35	-0.253102
	chr8	133459455	133460672	1218	6	1.27942e-31	-0.295782
	chr11	4388493	4390240	1748	7	2.30259e-26	-0.27837
	chr2	102926502	102927687	1186	5	2.11717e-28	-0.322026
	chr12	130957675	130959013	1339	7	9.96222e-37	-0.25951
	chr17	10421365	10423057	1693	6	8.56821e-30	-0.270197
	chr8	57303431	57303868	438	6	2.36062e-37	-0.300051
	chr19	7680053	7680443	391	6	1.07116e-33	-0.297156
	chr21	39627271	39628679	1409	6	7.88497e-30	-0.267138
	chr7	5467366	5469880	2515	7	7.80282e-38	0.33674
	chr15	25437982	25439886	1905	6	1.3164e-29	-0.340484
	chr2	1234178	1235162	985	6	2.57762e-33	-0.272957
	chr2	866258	867791	1534	5	6.72059e-42	-0.289564
	chr7	157340507	157342638	2132	7	1.26627e-18	-0.330107
	chr1	2999196	3001100	1905	8	1.08526e-23	-0.252058
	chr3	51859693	51861905	2213	7	5.33385e-26	-0.269744
	chr11	124310625	124311550	926	7	4.3808e-31	-0.286145
	chr6	28542401	28544320	1920	7	6.92885e-27	-0.251788
	chr3	147086945	147089629	2685	8	3.61583e-27	0.25343
	chr7	157620445	157623118	2674	8	2.50092e-27	-0.288726
	chr7	157401539	157403448	1910	8	1.64583e-28	-0.25642
	chr14	101405587	101405842	256	6	2.11811e-34	-0.252215
	chr7	157357758	157357947	190	5	9.27992e-38	-0.269393
	chr19	840737	841082	346	7	4.04207e-37	-0.297275
	chr6	1605352	1609223	3872	14	1.00489e-26	0.255275
	chr2	71787501	71787827	327	5	2.5419e-38	0.330142
	chr12	48875375	48876998	1624	5	1.11773e-36	-0.282499
	chr4	7651797	7652806	1010	5	1.70096e-44	-0.279342
	chr1	5539601	5540950	1350	8	5.65901e-26	-0.273991
	chr7	31002511	31003719	1209	6	2.21747e-25	-0.250793
	chr2	6790479	6792068	1590	8	5.22664e-31	-0.253891
	chr7	157543597	157545573	1977	7	1.6582e-27	-0.261583
	chr7	157872484	157874020	1537	5	2.30572e-29	-0.316651
	chr7	142573366	142575234	1869	7	2.84329e-19	-0.306055
	chr7	155246474	155249019	2546	8	4.47633e-28	0.381981
	chr4	7462237	7463234	998	6	2.33971e-34	-0.272211
	chr11	5345105	5346556	1452	6	1.47948e-33	-0.270764
	chr5	172895274	172896608	1335	6	1.356e-27	-0.290087
	chr12	131189380	131191711	2332	8	1.46207e-22	-0.272224
	chr1	3289798	3291038	1241	6	7.10045e-30	-0.322904
	chr11	123624914	123626540	1627	6	1.51781e-34	-0.250881
	chr4	188513911	188515019	1109	5	1.08427e-36	-0.300771
	chr21	42002711	42003921	1211	6	1.51608e-29	-0.300505
	chr7	142558305	142560801	2497	7	2.14787e-31	-0.252781
	chr17	3030185	3031874	1690	7	4.72699e-28	-0.303073
	chr1	153189521	153190009	489	5	3.88083e-31	-0.325259
	chr7	157350867	157351760	894	6	1.98481e-28	-0.356618
	chr2	234683052	234684370	1319	8	1.28216e-28	-0.254531
	chr18	19756877	19758221	1345	5	1.2144e-30	0.285325
	chr4	85402397	85404099	1703	9	2.67364e-32	0.274581
	chr1	34328907	34330389	1483	7	1.03926e-33	-0.267291
	chr17	79315269	79317102	1834	6	1.71969e-40	0.284508
	chr2	206563299	206566025	2727	5	1.76151e-25	-0.285655
	chr22	32242411	32242866	456	6	4.30379e-31	-0.302237
	chr17	77375343	77375842	500	6	8.61325e-32	-0.292574
	chr2	137747719	137748460	742	5	3.64961e-28	-0.300992
	chr1	34068082	34069156	1075	6	7.95972e-31	-0.274084
	chr4	160148562	160150415	1854	6	1.94987e-33	0.274363
	chr7	155913440	155915472	2033	6	8.86632e-25	-0.297513
	chr19	7413482	7414062	581	6	4.90226e-34	-0.301139
	chr13	99135543	99136580	1038	9	2.69563e-31	0.259684
	chr6	99279054	99280513	1460	9	1.9081e-34	0.306812
	chr12	126105704	126107074	1371	5	5.81193e-28	-0.295353
	chr5	2632178	2634227	2050	6	1.44163e-25	-0.270075
	chr12	131074929	131077533	2605	5	3.6286e-20	-0.311367
	chr19	54187320	54189553	2234	6	8.08131e-23	-0.26576
	chr16	73419299	73420839	1541	5	5.5549e-30	-0.282524
	chr2	5696271	5696558	288	5	1.60178e-34	-0.303409
	chr7	117119195	117120064	870	8	3.18416e-33	0.305273
	chr4	13525966	13527710	1745	5	5.87733e-37	0.298257
	chr5	1921941	1924173	2233	7	2.79843e-28	-0.259806
	chr15	25490492	25492469	1978	8	2.40804e-18	-0.264806
	chr2	20870087	20871401	1315	7	3.54754e-28	0.311391
	chr8	15273518	15275099	1582	5	3.9884e-26	-0.292796
	chr21	16868337	16869510	1174	5	1.06614e-31	-0.265472
	chr20	1638557	1640547	1991	6	7.601e-24	-0.261616
	chr11	47611236	47612548	1313	5	6.0267e-51	0.254616
	chr7	157853843	157854772	930	6	4.34e-29	-0.333976
	chr11	111385086	111386269	1184	9	7.90563e-37	0.262787
	chr5	170734312	170736572	2261	12	1.05966e-24	0.269757
	chr7	34699808	34700910	1103	5	1.63611e-29	-0.308267
	chr8	77585381	77586439	1059	7	3.10811e-28	0.283859
	chr6	13014491	13015221	731	5	8.71542e-35	0.318672
	chr1	147781212	147782558	1347	8	9.43631e-27	0.261588
	chr7	27289120	27292554	3435	12	3.15656e-20	0.258711
	chr7	157577757	157579880	2124	5	4.51059e-26	-0.343067
	chr2	74210857	74211845	989	6	1.12051e-39	0.261915
	chr14	62461383	62462931	1549	6	7.4183e-28	-0.257556
	chr11	70665271	70667113	1843	8	3.82861e-25	-0.271533
	chr17	17464853	17465682	830	8	1.24066e-29	0.291795
	chr7	157696589	157698543	1955	7	9.26315e-28	-0.260963
	chr17	31860758	31862011	1254	5	1.3497e-30	-0.257861
	chr6	100916959	100917871	913	6	2.68687e-42	0.25017
	chr6	28921103	28922226	1124	9	6.88807e-35	0.261847
	chr7	63687600	63688992	1393	5	2.40586e-28	-0.287252
	chr8	16050111	16051614	1504	6	2.15777e-31	-0.261311
	chr7	141673582	141673903	322	5	4.26483e-30	-0.300509
	chr19	56459103	56459554	452	5	1.25462e-31	-0.295369
	chr3	147077127	147077774	648	7	7.74881e-29	0.29075
	chr7	158271081	158272547	1467	6	9.86458e-29	-0.278889
	chr10	126278272	126279288	1017	5	2.87862e-32	0.295331
	chr19	14785593	14786607	1015	6	2.8848e-32	-0.285299
	chr19	54584636	54585167	532	5	5.11721e-33	-0.295045
	chr9	137809628	137810490	863	5	4.85518e-36	-0.297803
	chr17	46641504	46642878	1375	6	1.0379e-34	0.330853
	chr11	121446202	121447545	1344	6	3.05508e-31	-0.260443
	chr9	104356619	104358400	1782	5	4.09944e-24	-0.294687
	chr9	78525955	78527318	1364	5	8.10678e-27	-0.269406
	chr8	64382415	64383580	1166	7	9.20777e-25	-0.273041
	chr7	157778531	157780706	2176	7	4.50444e-22	-0.273983
	chr2	104489666	104491138	1473	6	8.53489e-30	-0.259734
	chr16	49486155	49489029	2875	7	1.07137e-16	-0.262956
	chr1	153283161	153284590	1430	6	3.0337e-31	-0.265986
	chr17	77460269	77461964	1696	6	2.59789e-25	-0.284331
	chr2	43019484	43020682	1199	11	1.79298e-27	0.29299
	chr2	50201413	50201511	99	5	1.09424e-28	0.428572
	chr5	5652093	5652693	601	5	3.89664e-30	-0.285382
	chr10	29213413	29214692	1280	5	2.38541e-32	0.333522
	chr22	30603108	30603460	353	5	1.04811e-31	-0.281526
	chr2	200326362	200327336	975	6	3.05639e-28	0.294775
	chr16	73515998	73517493	1496	7	1.38454e-21	-0.284649
	chr13	100627341	100627956	616	5	8.9732e-30	0.344411
	chr7	157322117	157323444	1328	5	4.08498e-30	-0.264271
	chr1	152798351	152799942	1592	6	2.80501e-27	-0.256716
	chr15	25454579	25455573	995	5	6.56531e-30	-0.301718
	chr22	48843289	48844986	1698	5	2.95542e-20	-0.313773
	chr20	6074846	6075288	443	5	5.72908e-31	-0.269394
	chr17	46795860	46797764	1905	10	5.08335e-25	0.261662
	chr12	4225603	4228689	3087	5	5.72367e-27	-0.284961
	chr19	1151226	1152358	1133	6	1.50361e-31	0.293525
	chr11	118758504	118758992	489	5	3.39851e-28	-0.289885
	chr11	4945422	4946690	1269	5	1.41888e-34	-0.274103
	chr7	150548765	150549472	708	7	2.69467e-28	-0.260116
	chr11	5008054	5009489	1436	5	2.55978e-30	-0.299833
	chr9	124981504	124983482	1979	7	4.18654e-30	0.328122
	chr5	2866388	2867363	976	7	8.2587e-25	-0.292835
	chr14	70700886	70701435	550	5	9.81407e-29	-0.310193
	chr2	1940991	1941559	569	5	2.88336e-30	-0.277271
	chr19	46031516	46033285	1770	6	6.43769e-33	0.296496
	chr2	4703822	4704518	697	5	1.52442e-28	-0.274455
	chr17	61915833	61916907	1075	6	9.90053e-27	0.263087
	chr1	163392482	163393693	1212	6	1.21776e-25	-0.250833
	chr6	39290159	39290877	719	7	5.96958e-26	-0.266504
	chr7	158113184	158114659	1476	7	4.31517e-21	-0.282118
	chr4	13548011	13549355	1345	7	7.55281e-34	0.256141
	chr17	6023675	6024561	887	5	1.42037e-25	-0.305263
	chr19	6886467	6887544	1078	5	3.05701e-27	-0.277235
	chr17	3117144	3119329	2186	5	9.43299e-24	-0.254043
	chr2	193510202	193510735	534	5	3.40103e-27	-0.33975
	chr7	157606738	157608642	1905	7	7.40639e-18	-0.287097
	chr15	25425326	25426392	1067	5	2.58989e-24	-0.316003
	chr8	73848252	73849914	1663	6	3.48395e-19	-0.266194
	chr4	13532622	13533145	524	5	6.83299e-28	0.377613
	chr19	55083507	55085260	1754	5	6.18698e-30	-0.279072
	chr19	54327437	54327847	411	5	7.46912e-27	-0.269067
	chr12	115513661	115515115	1455	5	3.04198e-23	-0.260653
	chr7	157386714	157387361	648	5	7.37775e-26	-0.320868
	chr19	1132294	1133528	1235	11	7.22879e-29	0.263137
	chr6	29054325	29055577	1253	5	6.23346e-20	-0.274952
	chr4	189059510	189061157	1648	8	8.31949e-23	-0.256146
	chr3	181437145	181438328	1184	8	1.22842e-23	0.383127
	chr16	49712301	49713128	828	5	1.40046e-24	-0.299906
	chr15	62126810	62127170	361	5	3.04946e-28	-0.281844
	chr7	157394337	157394970	634	5	1.13715e-29	-0.288425
	chr2	176968052	176969612	1561	6	1.50521e-27	0.371765
	chr19	39797750	39799137	1388	5	5.68354e-27	0.297371
	chr7	157653809	157656367	2559	8	5.49487e-14	-0.256559
	chr20	54038653	54039546	894	6	4.8643e-23	-0.283291
	chr7	1364975	1365868	894	6	2.79837e-23	-0.324039
	chr4	40858965	40859518	554	8	6.43587e-27	0.323539
	chr8	2548901	2549296	396	5	5.22452e-25	-0.305464
	chr1	145075349	145076221	873	5	1.55759e-28	0.253595
	chr20	21496084	21498294	2211	8	2.06705e-23	0.300615
	chr7	157567443	157568392	950	7	6.91826e-30	-0.26681
	chr12	114885161	114887847	2687	9	2.49659e-16	0.273366
	chr22	26743332	26743709	378	5	1.22257e-26	-0.272191
	chr1	40598394	40599011	618	6	2.97924e-27	0.29185
	chr5	115696282	115697696	1415	5	1.96548e-21	0.323591
	chr13	113582793	113584179	1387	6	1.04926e-30	-0.269958
	chr13	113696482	113697319	838	5	4.02008e-27	-0.353999
	chr9	137771506	137772886	1381	8	6.21564e-21	-0.250686
	chr7	129780421	129781681	1261	7	2.24212e-29	0.29165
	chr14	98962905	98964061	1157	5	2.81769e-26	-0.262855
	chr8	1094484	1095498	1015	5	1.65005e-27	-0.286014
	chr7	157314073	157315298	1226	6	9.34633e-23	-0.291362
	chr1	57432110	57433678	1569	6	9.92484e-20	-0.259724
	chr17	72588412	72589110	699	5	4.14987e-24	-0.309944
	chr13	95201227	95202629	1403	9	2.0204e-25	0.28535
	chr10	101286541	101287846	1306	7	1.27187e-24	0.254887
	chr5	6411286	6411956	671	6	7.29601e-24	-0.252451
	chr12	132917312	132919331	2020	5	7.38564e-23	-0.300634
	chr4	174912071	174913266	1196	6	1.59069e-16	-0.25653
	chr10	44274188	44275375	1188	5	3.24612e-24	-0.27199
	chr5	59783035	59784208	1174	6	4.15742e-29	0.263345
	chr13	112200057	112201036	980	6	2.69429e-24	-0.274998
	chr16	3345075	3345646	572	6	2.31195e-24	0.255525
	chr11	114107269	114108822	1554	5	3.66434e-23	-0.272783
	chr14	101333582	101335386	1805	6	1.36261e-18	-0.261234
	chr5	132155233	132155965	733	6	2.26199e-29	0.273372
	chr13	107354273	107354993	721	7	1.55307e-24	-0.263556
	chr7	100700588	100701574	987	5	4.53592e-21	-0.291914
	chr5	167180933	167181815	883	5	1.80402e-31	-0.257969
	chr19	694837	695582	746	7	8.60664e-27	-0.267741
	chr19	7676701	7677739	1039	6	8.86026e-26	-0.277941
	chr1	3123054	3124703	1650	7	7.61608e-20	-0.287012
	chr6	26614014	26614649	636	5	9.56387e-23	0.307756
	chr19	42191563	42194016	2454	8	1.43996e-19	-0.25785
	chr18	74799250	74800080	831	7	1.60127e-28	0.274615
	chr11	45731312	45733155	1844	5	3.1821e-14	-0.259938
	chr1	2849495	2851502	2008	6	7.96097e-20	-0.27874
	chr15	25459423	25460583	1161	5	7.17631e-24	-0.276397
	chr16	80602917	80604148	1232	7	2.94306e-23	-0.255166
	chr5	77267915	77269342	1428	7	6.86531e-26	0.326572
	chr11	70805455	70806388	934	5	1.29167e-21	-0.262583
	chr2	31749988	31751826	1839	5	8.23234e-15	-0.268138
	chr14	106071110	106072249	1140	5	2.11833e-24	-0.267805
	chr6	99272582	99273830	1249	12	1.09722e-24	0.25595
	chr1	3314443	3315497	1055	5	1.42457e-25	-0.26801
	chr2	906167	906974	808	5	2.20843e-22	-0.281786
	chr7	48129797	48130197	401	5	1.92984e-24	-0.31602
	chr20	44176029	44177583	1555	5	1.21261e-18	-0.265883
	chr2	5865442	5866470	1029	5	5.25951e-23	-0.253873
	chr9	969473	971757	2285	7	1.20723e-20	0.29137
	chr17	77206389	77208211	1823	6	1.03042e-19	-0.253889
	chr1	4008081	4010153	2073	5	1.97909e-16	-0.256709
	chr5	72732060	72733052	993	5	2.64199e-30	0.324497
	chr7	158235051	158236103	1053	5	8.9605e-21	-0.309325
	chr21	34405553	34406589	1037	6	1.12301e-20	0.301713
	chr19	1907677	1908388	712	5	1.11972e-27	0.251185
	chr15	32403459	32404335	877	5	9.18948e-20	-0.297308
	chr20	51872641	51872924	284	5	2.22172e-23	-0.269713
	chr1	227747268	227748719	1452	7	4.88276e-21	0.265421
	chr7	26415606	26416987	1382	11	1.38103e-22	0.266785
	chr16	71466097	71467285	1189	5	1.48365e-20	-0.268027
	chr5	179562118	179563200	1083	5	5.34348e-25	-0.253623
	chr6	45630791	45631799	1009	6	1.17418e-23	0.293098
	chr13	113029350	113030783	1434	5	6.74999e-17	-0.266123
	chr14	96086440	96087205	766	5	4.38012e-20	-0.27166
	chr18	76159139	76160443	1305	5	1.62842e-19	-0.250637
	chr16	49732224	49733377	1154	5	3.3432e-22	-0.273492
	chr7	37472663	37474678	2016	5	2.97903e-15	-0.268834
	chr2	121411622	121412432	811	5	1.17472e-26	0.265411
	chr2	129259666	129261800	2135	5	2.30712e-15	-0.25398
	chr11	128418551	128419512	962	5	1.34053e-22	0.282937
	chr15	25451088	25452838	1751	5	1.00838e-15	-0.259967
	chr9	124061310	124062088	779	6	9.86416e-26	0.289526
	chr1	170630397	170631431	1035	6	6.73116e-26	0.290682
	chr15	37782428	37783120	693	5	3.19194e-19	-0.254757
	chr14	58063680	58064926	1247	5	1.02005e-13	-0.266549
	chr12	5850327	5851581	1255	5	5.41646e-19	-0.252635
	chr7	19146032	19148187	2156	10	2.16989e-19	0.250459
	chr3	109056349	109057564	1216	5	2.46167e-17	-0.284227
	chr12	132912566	132914075	1510	5	7.97176e-18	-0.281017
	chr7	137759961	137761289	1329	5	1.81565e-17	-0.269097
	chr10	2207295	2208503	1209	6	6.45284e-18	-0.262255
	chr9	37002335	37002911	577	5	1.54654e-25	0.316483
	chr17	77114640	77116172	1533	5	3.75632e-20	-0.25873
	chr10	101290029	101291397	1369	7	9.07434e-19	0.262884
	chr8	10382921	10383763	843	6	2.26782e-18	-0.253528
	chr5	1701763	1702577	815	6	1.07378e-19	-0.2515
	chr12	111536320	111537842	1523	6	1.27767e-19	-0.254604
	chr7	157633252	157633985	734	5	5.53413e-22	-0.257625
	chr18	76556322	76557541	1220	5	4.66427e-19	-0.259024
	chr10	71425040	71426878	1839	5	6.46268e-13	-0.250197
	chr16	58535358	58535556	199	5	2.03326e-19	0.295202
	chr1	3006466	3008033	1568	5	1.96161e-15	-0.282395
	chr3	141516232	141516705	474	5	1.94968e-19	0.298698
	chr10	1712918	1713418	501	5	1.16279e-20	-0.285868
	chr2	87015813	87016720	908	5	3.08518e-22	0.257994
	chr2	2712669	2713429	761	5	9.46797e-18	-0.258927
	chr5	147257219	147258132	914	5	2.73361e-16	-0.255031
	chr10	135017785	135018992	1208	5	2.11219e-15	-0.280736
	chr10	1725154	1726109	956	5	4.33975e-21	-0.257348
	chr2	778527	779178	652	5	4.3677e-19	-0.274645
	chr21	38076709	38078767	2059	11	9.88739e-15	0.254002
	chr8	55241940	55243181	1242	5	3.04749e-14	-0.251502
	chr5	54515640	54517041	1402	8	1.47183e-18	0.254318
	chr5	42564102	42565759	1658	5	4.9452e-15	-0.251136
	chr1	12774815	12775848	1034	5	1.43032e-17	-0.257364
	chr10	1558808	1559249	442	5	1.31912e-18	-0.251571
	chr22	45148229	45148888	660	7	2.71999e-20	0.25353
	chr3	181421427	181422217	791	6	6.61833e-19	0.283484
	chr8	72468021	72471153	3133	12	1.81754e-13	0.259114
	chr1	200859650	200860537	888	9	6.03133e-20	0.253465
	chr13	112927190	112927488	299	5	2.82269e-18	-0.276032
	chr11	44340839	44341646	808	5	9.03362e-16	0.382243
	chr17	77141126	77142379	1254	5	1.98575e-16	-0.273352
	chr2	219922729	219924695	1967	9	2.14701e-15	0.258977
	chr15	101604085	101604462	378	5	7.41575e-17	0.297139
	chr19	51466702	51467925	1224	5	1.12933e-14	-0.258812
	chr17	43974446	43975063	618	6	4.08789e-16	0.314334
	chr6	33560953	33561449	497	8	3.62329e-17	0.280418
	chr1	21948680	21949481	802	5	4.18791e-18	0.254358
	chr6	29817963	29818300	338	5	7.3334e-17	0.262571
	chr11	30605649	30607068	1420	8	9.8469e-16	0.26799
	chr20	60456296	60457149	854	5	3.56606e-16	-0.254092
	chr11	120530355	120531034	680	5	1.64776e-15	-0.253787
	chr19	39573757	39575027	1271	9	1.37594e-16	0.28329
	chr7	100091181	100091793	613	5	1.01232e-14	0.315816
	chr14	62547769	62548443	675	5	1.12025e-14	-0.255531
	chr9	138193722	138194932	1211	5	3.49329e-13	-0.260692
	chr20	60073683	60074448	766	6	1.5776e-14	-0.250205
	chr8	143085750	143086405	656	5	1.42429e-15	-0.276546
	chr7	121956502	121957254	753	5	5.39299e-18	0.321318
	chr7	158072999	158073619	621	5	9.31929e-15	-0.264722
	chr22	19746156	19747140	985	6	1.18999e-15	0.251328
	chr13	112758625	112760313	1689	5	2.28627e-19	0.258322
	chr6	105400884	105401673	790	6	2.40336e-14	0.254877
	chr10	94834201	94834763	563	5	2.40819e-20	0.302426
	chr3	195619562	195620147	586	5	4.09758e-14	0.257625
	chr14	72925007	72926359	1353	5	1.08237e-09	-0.268662
	chr8	58106094	58106598	505	5	8.21625e-15	-0.252154
	chr16	85981336	85981947	612	5	1.29991e-13	-0.259266
	chr1	2424003	2425173	1171	5	1.91462e-13	-0.252161
	chr17	46719276	46720386	1111	5	8.63739e-13	0.271831
	chr10	119494317	119494959	643	6	1.01338e-14	0.274528
	chr5	77253378	77253990	613	5	2.09536e-14	0.250779
	chr1	162792092	162792613	522	6	2.67872e-14	0.279095
	chr3	52351355	52351963	609	5	5.99152e-13	0.28068
	chr1	70035080	70036106	1027	5	1.35663e-15	0.2807
	chr1	20810527	20811408	882	5	5.19096e-15	0.305191
	chr5	100239319	100240223	905	5	3.28187e-14	0.30445
	chr2	133426129	133427427	1299	6	1.49254e-13	0.264771
	chr7	128809100	128809442	343	5	2.6714e-11	0.288767
	chr2	45231226	45232117	892	5	8.50107e-12	0.27232
	chr2	46526265	46527098	834	5	1.39579e-10	0.264148
	chr15	69323876	69324156	281	5	4.93607e-07	0.254402

## Sheet: DMRs_MMC2-NMC
	Differentially Methylated Regions in MMC2 Compared to NMC
	Chromosome	Start	End	Width	Number_CpGs	Significance	Methylation_Difference		Legend
	chr3	46446998	46449636	2639	19	3.84515e-86	-0.260656		Chromosome
	chr1	160680856	160682655	1800	10	1.74201e-53	-0.303833		Start	Start of the DMR on the chromosome (hg19).
	chr1	233248709	233249314	606	5	3.05475e-74	-0.411696		End	End of the DMR on the chromosome (hg19).
	chr13	102568345	102570482	2138	10	1.58959e-44	-0.277037		Width	Width of the DMR in base pairs.
	chr2	176963315	176965729	2415	15	1.8708e-61	0.265131		Number_CpGs	Number of CpGs within the DMR.
	chr1	203320190	203321087	898	12	6.40862e-50	-0.265767		Significance	Significance of the DMR (Minimum FDR of the smoothed estimate).
	chr14	61108227	61110649	2423	8	8.41893e-39	0.343372		Methylation_Difference	Difference in methylation of MMC2 compared to NMC.
	chr18	53068921	53070851	1931	10	1.7305e-37	-0.260413
	chr11	2846681	2848492	1812	11	1.60855e-33	-0.273881
	chr1	234907722	234908514	793	5	3.21576e-50	-0.301108
	chr8	102405422	102405941	520	6	1.71914e-38	-0.338924
	chr8	120684337	120686985	2649	13	6.40654e-34	0.256021
	chr17	56405967	56407267	1301	10	2.79205e-30	-0.29829
	chr2	65593761	65595186	1426	10	1.00731e-38	-0.26843
	chr7	6055517	6057477	1961	8	5.3195e-37	0.263828
	chr1	21900204	21901685	1482	10	4.17099e-32	-0.267606
	chr15	75335123	75335524	402	6	1.95776e-39	-0.29855
	chr4	81109888	81111985	2098	8	4.93616e-25	0.263172
	chr18	30351983	30353289	1307	11	4.31517e-33	0.255648
	chr14	52313420	52313853	434	6	6.71381e-31	-0.271549
	chr5	72739616	72740748	1133	8	2.53183e-27	0.299425
	chr7	22232412	22234163	1752	10	1.7123e-38	0.256241
	chr17	79026049	79027207	1159	8	3.00266e-34	0.265537
	chr21	36421467	36422800	1334	8	1.60495e-28	-0.256437
	chr4	113970617	113971324	708	6	2.16039e-32	-0.270805
	chr16	88946180	88948617	2438	12	3.25883e-28	0.261844
	chr5	87962828	87964048	1221	9	2.85538e-30	0.311649
	chr10	106087985	106089307	1323	7	1.22114e-24	-0.297969
	chr10	8100177	8102210	2034	8	3.00878e-28	0.302837
	chr10	114134443	114136073	1631	7	3.95056e-25	-0.251629
	chr3	112493304	112495149	1846	6	1.41853e-24	-0.288543
	chr11	118758504	118758992	489	5	3.27987e-29	-0.296067
	chr18	3874222	3875823	1602	6	6.33524e-28	-0.273625
	chr7	45018658	45019461	804	6	1.50078e-26	-0.254252
	chr22	38380487	38382161	1675	8	6.69228e-27	0.264124
	chr2	20870087	20871401	1315	7	1.73471e-24	0.294251
	chr7	27289120	27292145	3026	10	4.96324e-14	0.275369
	chr14	62036609	62037555	947	5	9.79298e-24	-0.253045
	chr12	95009858	95010321	464	6	1.15373e-22	0.252473
	chr3	159569504	159570903	1400	5	1.27376e-25	-0.25395
	chr5	131762292	131763756	1465	7	4.11311e-22	-0.25762
	chr2	176931864	176933407	1544	6	3.96834e-22	0.311239
	chr7	50346997	50348870	1874	7	1.96707e-16	-0.252285
	chr7	810958	811786	829	5	2.22775e-28	0.272311
	chr8	20106574	20107758	1185	5	1.61967e-20	0.257423
	chr8	49501866	49502967	1102	5	2.9672e-21	-0.290345
	chr15	31393845	31395221	1377	7	7.50624e-17	0.279479
	chr7	76828885	76829979	1095	6	2.68485e-25	-0.262159
	chr2	105373491	105375363	1873	5	3.47795e-21	-0.288332
	chr19	1907677	1908388	712	5	5.76068e-20	0.275092
	chr10	29811530	29811959	430	8	2.90158e-17	0.259428
	chr11	60719942	60720229	288	5	1.3582e-17	-0.298017
	chr3	147108843	147109629	787	5	1.34869e-16	0.278701
	chr3	147113918	147116135	2218	7	3.51534e-14	0.265837
	chr7	129014861	129015799	939	5	5.71812e-17	0.250736
	chr17	45949677	45949878	202	5	9.66678e-15	-0.298781
	chr1	3238152	3240386	2235	5	2.47446e-09	-0.258843
	chr14	91033611	91033755	145	5	1.62218e-11	0.297837
	chr15	101604085	101604462	378	5	1.67363e-11	0.277701
	chr4	111549953	111551139	1187	6	3.755e-11	0.250396
	chr17	27346732	27347178	447	5	1.20824e-10	-0.251942
	chr9	970297	970882	586	5	8.01154e-11	0.251902
	chr11	44340839	44341646	808	5	2.2608e-06	0.264447

[truncated: 1 more sheets: DMRs_MMC2-MMC1]
